# Supplementary material for: Mouse vascularized adipose spheroids: an organotypic model for thermogenic adipocytes
Source: Front Endocrinol (Lausanne). 2024 Jun 25;15:1396965. doi: 10.3389/fendo.2024.1396965 (PMC11231189; doi:10.3389/fendo.2024.1396965)
Supplement: Supplementary Table 2 — Contains normalized count tables, and differential expression of groups shown in Figure 4 . [file Table_2.xls]

## Sheet: 2D_w_IsoP_vs_2D_wo_IsoP
Ensembl	baseMean	log2FoldChange	lfcSE	pvalue	padj	entrezgene_id	external_gene_name	gene_biotype	cluster	D112	D114	D115	D116	D118	D120	D121	D122	D124	D126	D127	D128
ENSMUSG00000000982	58.2356	-4.18921	0.611188	6.23778951713585e-11	5.38101078051749e-08	20302	Ccl3	protein_coding	3	60.0131	120.614	3.1693	126.032	57.5504	64.1136	5.80238	102.499	40.026	87.3893	2.68349	28.9346
ENSMUSG00000031489	929.043	-3.70986	0.374767	1.34589611864165e-18	3.94751331597596e-15	11556	Adrb3	protein_coding	6	3270.27	286.276	7.13093	87.7118	3707.34	512.909	5.80238	136.36	2604.89	335.686	12.7466	181.398
ENSMUSG00000063193	61.6669	-3.49566	0.582505	6.49890424127666e-09	3.88603355808171e-06	217304	Cd300lb	protein_coding	3	79.7189	78.4715	13.4695	143.915	84.7702	35.6187	3.86825	125.378	76.8498	59.6466	2.68349	35.6118
ENSMUSG00000085295	17.3941	-3.34781	0.932537	1.331676365762e-05	0.00443842	NA	4930430E12Rik	lncRNA	3	21.4972	20.3445	3.1693	44.2817	16.7207	23.1521	1.93413	32.946	14.4093	18.0327	0	12.2416
ENSMUSG00000051314	46.4574	-3.10285	0.665081	1.69029682209099e-06	0.000669951	233079	Ffar2	protein_coding	6	85.989	23.9774	6.33861	43.4301	107.713	78.3611	5.80238	55.8252	80.0519	38.8397	0	31.1603
ENSMUSG00000027219	158.605	-2.51805	0.716603	8.31998085143985e-05	0.0217879	269346	Slc28a2	protein_coding	3	275.881	406.889	9.50791	118.368	370.189	233.302	9.67063	74.1286	153.7	223.328	6.03785	22.2574
ENSMUSG00000049241	111.969	-2.14826	0.327567	1.16627095763166e-07	6.1083441405958e-05	243270	Hcar1	protein_coding	6	171.978	43.5953	22.9774	126.032	270.254	85.4848	34.8143	163.815	155.301	74.9051	34.2145	160.253
ENSMUSG00000007480	516.021	-2.09832	0.199138	2.61828546978692e-15	4.79964455180315e-12	17203	Mc5r	protein_coding	6	1573.78	217.25	71.3093	322.745	1372.27	317.006	59.9579	304.751	1389.7	185.876	73.796	303.813
ENSMUSG00000026834	871.615	-1.95433	0.200731	9.78627536287583e-13	1.43515728196574e-09	269275	Acvr1c	protein_coding	6	2671.93	499.166	91.9098	378.097	1852.89	735.526	92.8381	422.807	2670.53	597.854	98.6183	347.215
ENSMUSG00000045875	84.8674	-1.86081	0.33521	1.27517095329727e-05	0.00434893	11549	Adra1a	protein_coding	6	214.972	80.6513	12.6772	63.8678	169.152	64.1136	23.2095	53.9949	195.327	76.2922	10.734	53.4177
ENSMUSG00000027544	118.507	-1.85622	0.364183	4.08422137946346e-05	0.0115183	18019	Nfatc2	protein_coding	6	237.365	38.5092	38.824	212.893	287.363	37.3996	54.1555	208.658	155.301	38.8397	31.531	81.2394
ENSMUSG00000042429	713.512	-1.77463	0.325031	2.52906088252626e-05	0.00772681	11539	Adora1	protein_coding	6	2276.92	183.1	29.3161	144.767	2369.68	527.157	38.6825	119.887	2356.73	402.268	26.8349	86.8038
ENSMUSG00000043122	2254.4	-1.75115	0.211838	4.71666663014022e-09	3.00738765786984e-06	319942	A530016L24Rik	protein_coding	3	6119.55	1223.57	179.066	654.006	8048.9	2137.12	156.664	582.962	5720.51	1606.3	148.934	475.195
ENSMUSG00000026107	6156	-1.39798	0.123591	8.86050281952999e-12	8.12120461552546e-09	109019	Nabp1	protein_coding	3	10611.6	7067.53	1862.76	5002.98	9584.09	8721.24	1862.56	5103.89	10882.3	7170.08	1665.11	4337.96
ENSMUSG00000040274	302.368	-1.38941	0.181494	1.68134927925203e-06	0.000669951	12571	Cdk6	protein_coding	6	572.364	215.07	129.941	376.394	429.684	217.274	139.257	413.656	451.493	233.038	137.529	312.716
ENSMUSG00000035686	8490.79	-1.22005	0.160062	1.75197031900026e-05	0.00570948	21835	Thrsp	protein_coding	3	24652	7908.91	1540.28	3694.97	20779.2	8685.62	1440.92	3330.29	17542.6	8351.92	1125.05	2837.82
ENSMUSG00000028121	337.969	-1.21693	0.172335	5.9090888535672e-05	0.0163503	29815	Bcar3	protein_coding	3	621.629	391.631	86.3635	269.948	629.555	368.653	110.245	237.943	651.623	382.848	102.644	202.542
ENSMUSG00000027611	772.741	1.06662	0.137375	0.000154313	0.0365001	19124	Procr	protein_coding	5	136.149	1201.05	1289.91	617.389	168.763	902.934	1342.28	597.604	148.897	1026.48	1250.51	590.933
ENSMUSG00000030203	724.384	1.1806	0.133964	2.32331440323063e-06	0.000896616	70686	Dusp16	protein_coding	4	507.872	1197.42	774.895	321.042	523.398	1351.73	723.363	297.429	614.799	1384.36	676.911	319.393
ENSMUSG00000023868	588.234	1.26739	0.17561	2.23009179072546e-05	0.00699421	23984	Pde10a	protein_coding	5	134.358	705.517	1068.06	402.793	188.594	959.924	1015.42	368.812	129.684	821.182	859.388	405.084
ENSMUSG00000011179	5048.22	1.27448	0.181719	3.18545049621226e-05	0.0095336	18263	Odc1	protein_coding	5	2390.67	13218.1	4741.28	1642.68	2272.08	11373	4479.44	1564.02	2222.24	12574.3	2611.71	1489.02
ENSMUSG00000045392	1166.49	1.29809	0.211049	0.000147113	0.0359568	258571	Or5m3b	protein_coding	5	138.836	1935.63	2239.11	756.195	77.7709	1193.23	2262.93	884.052	92.8602	1843.5	1789.22	784.573
ENSMUSG00000032802	7596.09	1.33126	0.207992	6.3992613079794e-05	0.0170628	76650	Srxn1	protein_coding	5	4429.33	17638.7	9820.09	3441.2	3151.66	14687.4	7388.36	2751.91	3762.44	16416.7	5342.83	2322.56
ENSMUSG00000031278	4099.05	1.33642	0.175005	3.43091524449111e-06	0.00129011	50790	Acsl4	protein_coding	5	1345.37	6885.88	7481.93	2609.21	966.692	5989.28	6916.44	2424.28	1375.29	6058.99	4828.27	2306.98
ENSMUSG00000026670	4800.14	1.38254	0.148502	1.4630958812205e-08	8.25242349926871e-06	107652	Uap1	protein_coding	5	1862.2	8301.27	6903.53	2369.07	1685.29	10076.5	5953.24	2021.6	1689.1	9888.86	4685.38	2165.64
ENSMUSG00000015957	241.425	1.43715	0.258427	0.000153819	0.0365001	22411	Wnt11	protein_coding	5	165.708	538.402	333.569	106.446	85.1591	466.605	264.975	80.5347	128.083	421.688	214.679	91.2553
ENSMUSG00000039899	2547.14	1.53227	0.195966	2.04259484323679e-07	9.98488445868916e-05	14190	Fgl2	protein_coding	2	71.6575	2535.07	7328.22	2107.64	46.2737	1832.58	6357.47	1966.69	44.8291	1904.53	4439.84	1930.83
ENSMUSG00000025582	485.733	1.53277	0.226864	4.32372585299888e-06	0.00154652	18164	Nptx1	protein_coding	4	350.226	1426.29	108.549	34.0628	348.413	1438.99	116.048	35.6915	355.431	1516.13	74.4669	24.4831
ENSMUSG00000000253	184.836	1.53397	0.30186	0.00022091	0.0493739	66355	Gmpr	protein_coding	4	129.879	345.856	232.944	70.6804	207.259	368.653	249.502	75.0437	132.886	169.23	177.11	58.9821
ENSMUSG00000001964	1909.78	1.55042	0.144781	4.1283500615736e-12	4.65709643484438e-09	13726	Emd	protein_coding	5	887.657	3668.54	2499	687.218	822.427	4290.27	1994.08	647.938	797.317	4121.17	1751.65	750.074
ENSMUSG00000021303	64.3896	1.65484	0.329384	0.000129238	0.0321233	14706	Gng4	protein_coding	2	12.5401	69.0259	163.219	45.1333	16.3319	49.8662	156.664	26.5399	17.6114	40.2268	122.099	53.4177
ENSMUSG00000042903	1003.94	1.65699	0.184298	8.52161837552147e-10	6.38106458551191e-07	54601	Foxo4	protein_coding	2	859.89	802.88	1583.07	444.52	771.876	1271.59	1556.97	496.021	946.214	848.924	1871.06	594.272
ENSMUSG00000022555	7493.67	1.66447	0.185732	8.7024406212232e-10	6.38106458551191e-07	13350	Dgat1	protein_coding	3	9125.58	11186.6	7176.89	1913.48	11871.7	15401.5	6022.87	1877.01	8120.47	10679.5	4852.42	1696.01
ENSMUSG00000043421	2872.19	1.7636	0.257894	5.65179577325618e-07	0.000259011	69573	Hilpda	protein_coding	4	1280.88	8860.02	1819.97	356.808	1381.6	8338.33	1707.83	413.656	951.017	8275.62	694.353	386.166
ENSMUSG00000008153	334.225	1.77943	0.215618	3.76926545539387e-09	2.51255808651596e-06	232370	Clstn3	protein_coding	3	442.485	446.852	259.883	75.7898	675.051	566.337	241.766	59.4859	461.099	473.012	238.831	70.1108
ENSMUSG00000029201	14827	1.78933	0.13881	5.74430044946088e-19	2.10600415228359e-15	22235	Ugdh	protein_coding	5	2427.4	26593.1	25089	6713.78	2169.42	27513.7	22329.5	6034.61	2204.63	32937.4	18092.8	5819.19
ENSMUSG00000038859	152.07	1.79117	0.23028	1.94671070913612e-08	1.05735231664745e-05	66898	Baiap2l1	protein_coding	5	36.7245	301.534	236.113	64.7194	43.5517	338.378	191.479	42.0977	40.026	302.395	171.073	56.7563
ENSMUSG00000037820	10592.4	1.88382	0.191899	1.55429962522441e-12	2.072164000356e-09	21817	Tgm2	protein_coding	3	7580.46	23958.5	7579.39	1825.77	10144.4	26637.4	8133	2008.79	7478.45	25537.1	4735.02	1490.13
ENSMUSG00000001281	74.0817	1.89227	0.390802	6.26148584603405e-05	0.0170046	16421	Itgb7	protein_coding	4	73.4489	140.232	118.849	26.3987	38.8854	151.379	108.311	16.473	35.2228	98.4863	59.0368	22.2574
ENSMUSG00000053626	77.4635	1.89829	0.272203	1.40268056258688e-07	7.09321050011607e-05	21892	Tll1	protein_coding	2	8.95718	26.8838	266.221	55.3521	5.05511	28.4949	183.742	61.3162	8.00519	26.3555	211.325	47.8534
ENSMUSG00000028341	1409.11	1.90907	0.412171	9.21242267566037e-05	0.0232931	18124	Nr4a3	protein_coding	5	54.6388	4354.44	1250.29	334.667	45.8848	3773.8	932.249	162.9	78.4509	5162.9	629.95	129.093
ENSMUSG00000005237	65.7957	1.98113	0.496363	0.000222208	0.0493739	327954	Dnah2	protein_coding	5	17.0186	205.625	98.2484	22.9924	17.8873	142.475	77.3651	10.982	17.6114	144.262	29.5184	5.56435
ENSMUSG00000031574	647.603	1.98567	0.177166	2.89055434194566e-16	7.06499657077219e-13	20845	Star	protein_coding	5	96.7376	1294.78	977.73	241.846	145.82	1314.33	1160.48	240.689	118.477	1167.96	784.25	228.138
ENSMUSG00000046733	96.8188	2.0515	0.341819	1.27636740919985e-06	0.000534798	232431	Gprc5a	protein_coding	5	19.7058	265.931	130.734	22.9924	18.665	195.903	69.6286	16.473	25.6166	301.007	75.1377	20.0316
ENSMUSG00000027952	1649.16	2.09097	0.22035	7.09580533365193e-13	1.15622205797784e-09	68603	Pmvk	protein_coding	4	1261.17	2237.17	2485.53	510.091	1796.51	3456.79	2195.23	479.548	1162.35	2226.35	1575.21	403.971
ENSMUSG00000007682	319.294	2.09655	0.174167	3.65909025731499e-19	1.78868528745081e-15	13371	Dio2	protein_coding	2	25.0801	153.31	992.784	227.369	26.4421	147.818	970.932	194.015	19.2125	131.777	751.377	191.413
ENSMUSG00000048636	50.222	2.20147	0.465714	2.24157968036679e-05	0.00699421	74516	A730049H05Rik	lncRNA	5	6.27003	74.112	76.0633	34.9144	2.72198	51.6471	160.533	15.5578	1.60104	59.6466	110.694	8.90295
ENSMUSG00000117604	75.9353	2.26046	0.371543	3.16281539362395e-07	0.000149622	NA	Gm33228	lncRNA	2	0.895718	95.9097	275.729	33.2113	0	40.9615	189.544	36.6067	0	66.5823	132.833	38.9504
ENSMUSG00000050423	38.3846	2.30093	0.678225	0.000172367	0.0401231	76487	Ppp1r3g	protein_coding	3	44.7859	50.1346	21.3928	5.961	46.2737	99.7323	27.0778	2.7455	43.228	98.4863	20.7971	0
ENSMUSG00000028766	454.331	2.38833	0.198415	4.53059687771979e-21	3.32206016058803e-17	11647	Alpl	protein_coding	5	88.6761	734.581	853.335	137.954	69.6049	908.277	953.524	165.645	51.2332	678.307	662.822	148.012
ENSMUSG00000063889	618.49	2.40203	0.240707	1.86686039271093e-15	3.91107252272939e-12	12916	Crem	protein_coding	5	187.205	1148.74	1229.69	177.127	149.32	1325.02	1075.37	151.003	168.109	1080.58	549.445	180.285
ENSMUSG00000020399	363.831	2.42253	0.587102	3.95152421559388e-05	0.0113626	171285	Havcr2	protein_coding	5	92.259	1044.83	504.712	51.9458	86.3257	1018.69	526.082	58.5707	80.0519	776.793	84.53	41.1762
ENSMUSG00000015396	27.3473	2.42555	0.871921	0.000214485	0.0491472	12522	Cd83	protein_coding	5	10.7486	97.3628	50.7089	8.51571	4.66625	51.6471	29.0119	1.83033	1.60104	49.9367	22.1388	0
ENSMUSG00000087006	425.467	2.56385	0.355591	7.08665872362599e-10	5.77365834344306e-07	620695	Gm13889	protein_coding	5	42.9945	1946.53	250.375	27.2503	70.7715	758.678	189.544	30.2005	49.6322	1597.98	116.061	25.596
ENSMUSG00000059991	144.087	2.62762	0.487621	6.12911954968051e-07	0.000272374	53324	Nptx2	protein_coding	5	7.16575	642.304	124.395	14.4767	6.99938	204.807	112.179	10.982	9.60623	546.53	39.5815	10.0158
ENSMUSG00000026271	472.354	2.72408	0.608897	7.19785804238314e-06	0.00251325	64095	Gpr35	protein_coding	3	304.544	1114.59	330.4	15.3283	382.244	1284.05	442.915	63.1465	363.436	1223.45	124.111	20.0316
ENSMUSG00000021125	60.4892	2.8979	0.576392	8.55109721273487e-07	0.000368829	11847	Arg2	protein_coding	5	8.06147	138.052	119.641	11.0704	6.99938	174.532	123.784	10.982	11.2073	92.9378	24.1514	4.45148
ENSMUSG00000042265	67.0212	2.96407	1.31987	8.7186636739553e-05	0.0224314	58217	Trem1	protein_coding	5	0	221.609	146.58	7.66414	3.49969	181.655	114.113	2.7455	0	104.035	20.1262	2.22574
ENSMUSG00000052234	24.9387	2.98816	0.665387	3.57935454785176e-06	0.00131228	13861	Epx	protein_coding	2	0	20.3445	76.8556	8.51571	0	56.9899	58.0238	2.7455	0	13.8713	56.3533	5.56435
ENSMUSG00000058427	1572.63	3.06057	0.923496	3.29144526691e-05	0.00965381	20310	Cxcl2	protein_coding	5	4.47859	8347.05	260.675	17.0314	9.72136	3455.01	232.095	15.5578	16.0104	6465.42	46.2902	2.22574
ENSMUSG00000022818	182.903	3.67136	0.617558	6.62467364146217e-09	3.88603355808171e-06	224044	Cyp2ab1	protein_coding	4	123.609	475.915	270.183	13.6251	100.713	418.52	259.173	15.5578	100.865	357.88	54.3407	4.45148
ENSMUSG00000051439	6550.17	3.95043	0.521356	1.88790998828813e-12	2.30718333152045e-09	12475	Cd14	protein_coding	5	688.807	23890.2	6482.02	240.995	588.337	20756.8	6502.53	355.085	512.332	16985.4	1440.36	159.14
ENSMUSG00000031710	253.474	3.9843	0.361461	1.39752370255026e-22	2.04946850978995e-18	22227	Ucp1	protein_coding	4	83.3018	796.341	139.449	7.66414	55.2173	813.887	150.862	5.491	40.026	826.73	112.707	10.0158
ENSMUSG00000026358	631.454	4.49844	0.623013	6.51911825303047e-12	6.37352461204612e-09	50778	Rgs1	protein_coding	4	231.991	2513.27	462.718	11.922	84.7702	1533.38	309.46	10.0668	89.6581	2216.64	108.011	5.56435
ENSMUSG00000026832	556.551	4.5302	0.624344	5.1548167543152e-12	5.39967055014517e-09	227929	Cytip	protein_coding	5	93.1547	1421.21	1244.74	34.0628	68.8272	1497.77	1034.76	28.3702	44.8291	1005.67	191.87	13.3544
ENSMUSG00000029379	53.7046	4.59501	0.760517	1.65145016936728e-09	1.15326270160815e-06	330122	Cxcl3	protein_coding	5	2.68716	186.733	85.5712	0	2.33313	97.9514	127.652	4.57584	0	112.358	23.4805	1.11287

## Sheet: 3D_+GFac_wo_IsoP_vs_2D_wo_IsoP
Ensembl	entrezgene_id	external_gene_name	gene_biotype	cluster	baseMean	log2FoldChange	lfcSE	pvalue	padj	ensembl_gene_id	D112	D114	D115	D116	D118	D120	D121	D122	D124	D126	D127	D128
ENSMUSG00000026532	20739	Spta1	protein_coding	1	275.717	-9.10152	0.823772	2.73016199136425e-27	1.28891681885703e-25	ENSMUSG00000026532	1.79144	2.90635	444.495	632.717	0	5.3428	458.388	474.057	1.60104	0	556.154	731.155
ENSMUSG00000030222	232441	Rerg	protein_coding	1	74.4262	-8.70655	1.15778	7.16856234383303e-15	1.55525584603452e-13	ENSMUSG00000030222	0	7.26588	140.242	166.908	0	5.3428	127.652	116.226	0	1.38713	145.579	182.511
ENSMUSG00000052353	80982	Cemip	protein_coding	1	226.898	-8.3303	0.593274	5.97005801699372e-41	5.85156600254476e-39	ENSMUSG00000052353	0.895718	2.90635	273.352	532.232	2.33313	3.56187	218.556	583.877	0	6.93566	321.348	776.783
ENSMUSG00000067818	98932	Myl9	protein_coding	1	86.0921	-8.28246	1.08665	4.95666567490142e-15	1.09007127012154e-13	ENSMUSG00000067818	0.895718	3.63294	149.75	155.837	0	3.56187	143.125	193.1	0	1.38713	163.693	218.122
ENSMUSG00000026069	17082	Il1rl1	protein_coding	1	2276.24	-8.03996	0.446562	1.72359126442193e-64	5.20012870698797e-62	ENSMUSG00000026069	10.7486	425.054	5216.67	3174.66	14.7765	308.102	4144.83	2439.84	6.40415	174.779	6905.29	4493.77
ENSMUSG00000021390	18295	Ogn	protein_coding	1	1456.76	-7.91466	0.558732	2.59845187782871e-41	2.6132035056768e-39	ENSMUSG00000021390	23.2887	23.9774	2613.09	2698.63	3.49969	32.0568	2442.8	2444.41	4.80312	20.807	3302.04	3871.67
ENSMUSG00000036596	242939	Cpz	protein_coding	1	623.362	-7.76138	0.330989	3.83513289156457e-106	5.28947007165859e-103	ENSMUSG00000036596	9.8529	7.99247	1322.39	1283.32	4.2774	5.3428	1189.49	1186.97	1.60104	11.097	1211.6	1246.41
ENSMUSG00000044338	23796	Aplnr	protein_coding	1	220.609	-7.56858	0.591162	2.59420288441144e-34	1.89096801010534e-32	ENSMUSG00000044338	0.895718	0	407.255	420.676	1.94427	7.12374	628.591	535.373	3.20208	0	310.614	331.635
ENSMUSG00000031870	18667	Pgr	protein_coding	1	286.154	-7.27497	0.724949	1.16659296028817e-22	4.15604123066498e-21	ENSMUSG00000031870	3.58287	21.0711	547.497	441.965	1.16656	1.78093	696.286	418.231	3.20208	4.16139	705.087	589.821
ENSMUSG00000115759	NA	Gm18787	transcribed_processed_pseudogene	2	39.5906	-7.22401	1.26021	1.49322579472022e-10	2.16787194513179e-09	ENSMUSG00000115759	0	10.8988	106.964	63.8678	0	3.56187	71.5627	41.1825	0	20.807	93.9222	62.3207
ENSMUSG00000054641	70945	Mmrn1	protein_coding	1	27.2237	-7.21278	1.28552	2.57158737010824e-10	3.64840415352095e-09	ENSMUSG00000054641	0	0	40.4086	66.4225	0	0	36.7484	64.0617	0	1.38713	76.4795	41.1762
ENSMUSG00000027996	20319	Sfrp2	protein_coding	1	6855.76	-7.11742	0.456697	1.25111090549507e-48	1.7894592943855e-46	ENSMUSG00000027996	65.3874	121.34	12692.3	12113.6	132.21	229.741	12480.9	11828.5	59.2384	72.1308	15968.8	16505
ENSMUSG00000029371	20311	Cxcl5	protein_coding	1	50.9425	-7.00929	1.17645	5.22934514943511e-11	7.95692872265111e-10	ENSMUSG00000029371	0	2.17977	94.2868	84.3055	0	5.3428	166.335	94.2622	1.60104	1.38713	99.2892	62.3207
ENSMUSG00000043719	245026	Col6a6	protein_coding	1	23.4804	-6.97333	1.29473	6.98980603129262e-10	9.44479808665005e-09	ENSMUSG00000043719	0	2.17977	54.6705	39.1723	0	1.78093	40.6167	43.0129	0	0	36.898	63.4335
ENSMUSG00000091345	665033	Col6a5	protein_coding	1	28.1857	-6.92115	1.29014	7.70407093327271e-10	1.0359185630262e-08	ENSMUSG00000091345	0	2.90635	60.2168	36.6175	0	5.3428	56.0897	40.2674	0	0	74.4669	62.3207
ENSMUSG00000035783	11475	Acta2	protein_coding	1	854.501	-6.68339	0.29618	1.20886127573586e-96	1.22852117753599e-93	ENSMUSG00000035783	12.5401	29.0635	1415.89	1546.45	21.7758	60.5518	1353.89	1783.66	14.4093	15.2584	1750.31	2250.22
ENSMUSG00000028519	13131	Dab1	protein_coding	1	26.4133	-6.54981	1.24789	1.33997026866289e-09	1.75532468911885e-08	ENSMUSG00000028519	0.895718	0	34.8623	84.3055	0	1.78093	29.0119	64.0617	0	1.38713	58.3659	42.289
ENSMUSG00000022371	12818	Col14a1	protein_coding	1	581.878	-6.50711	0.326556	4.0152342934194e-76	2.04026734135882e-73	ENSMUSG00000022371	7.16575	10.8988	1050.62	1006.56	15.1653	17.8093	922.578	893.203	11.2073	16.6456	1492.69	1537.99
ENSMUSG00000027208	14178	Fgf7	protein_coding	1	656.187	-6.30187	0.228683	1.02699880469375e-140	2.47878998997895e-137	ENSMUSG00000027208	13.4358	88.6438	1472.93	1033.81	12.0545	83.7039	1460.27	1087.22	16.0104	94.3249	1442.38	1069.47
ENSMUSG00000039304	22035	Tnfsf10	protein_coding	1	16.7717	-6.18004	1.37273	3.09908651492826e-08	3.54714057597805e-07	ENSMUSG00000039304	0	0	27.7314	24.6956	0	0	42.5508	38.437	0	0	38.9106	28.9346
ENSMUSG00000022225	17228	Cma1	protein_coding	1	26.86	-6.14435	1.2896	1.14970333354583e-08	1.3840163134312e-07	ENSMUSG00000022225	0	0	75.271	78.3445	0	3.56187	46.419	40.2674	1.60104	2.77426	39.5815	34.4989
ENSMUSG00000050370	12642	Ch25h	protein_coding	2	109.101	-6.07035	0.971007	1.23663517808038e-11	2.02015132432775e-10	ENSMUSG00000050370	0.895718	101.722	183.82	113.259	0.388854	124.665	274.646	271.805	4.80312	55.4852	69.7708	107.948
ENSMUSG00000027408	56264	Cpxm1	protein_coding	1	5592.66	-6.06593	0.426798	8.54141267085519e-41	8.28774559103231e-39	ENSMUSG00000027408	111.069	194.726	10019.8	10216.3	266.754	288.511	9831.17	11051.6	81.653	184.488	11553.8	13312.1
ENSMUSG00000000402	54156	Egfl6	protein_coding	1	13.5404	-6.06256	1.38989	5.58593166624828e-08	6.23100835029393e-07	ENSMUSG00000000402	0	0	23.7698	24.6956	0	0	29.0119	28.3702	0	0	22.1388	34.4989
ENSMUSG00000060487	320825	Samd5	protein_coding	2	599.32	-6.0217	0.288829	4.25747365432845e-82	2.83474340660097e-79	ENSMUSG00000060487	15.2272	205.625	1315.26	990.377	15.1653	89.0467	1230.1	841.039	8.00519	155.359	1341.75	984.889
ENSMUSG00000051048	320452	P4ha3	protein_coding	1	735.731	-5.99761	0.272916	1.31026404816677e-90	1.14999493209328e-87	ENSMUSG00000051048	13.4358	23.2508	1259.01	1437.45	33.4415	37.3996	1336.48	1298.62	14.4093	20.807	1528.25	1826.22
ENSMUSG00000035000	13482	Dpp4	protein_coding	1	68.1641	-5.96974	0.621018	3.22176318642601e-21	1.04728998933838e-19	ENSMUSG00000035000	2.68716	5.08612	148.165	126.032	1.16656	5.3428	143.125	138.19	1.60104	1.38713	122.77	122.416
ENSMUSG00000039323	16008	Igfbp2	protein_coding	1	19.0657	-5.81013	1.28727	3.83829025733586e-08	4.35449744881893e-07	ENSMUSG00000039323	0.895718	5.81271	25.3544	29.805	0	1.78093	38.6825	51.2494	0	1.38713	31.531	42.289
ENSMUSG00000030772	50781	Dkk3	protein_coding	1	826.011	-5.78644	0.619275	2.99067633332385e-20	9.31402730970165e-19	ENSMUSG00000030772	15.2272	10.8988	1573.56	1722.73	44.3294	51.6471	1193.36	1411.19	11.2073	20.807	1891.86	1965.33
ENSMUSG00000043613	17392	Mmp3	protein_coding	1	12976.4	-5.77223	0.441651	4.64384055606768e-35	3.57242698394864e-33	ENSMUSG00000043613	302.753	2112.92	22998.8	21830	704.215	1259.12	25592.4	25488.3	200.13	1373.26	26626.3	27228.6
ENSMUSG00000035373	20306	Ccl7	protein_coding	2	314.691	-5.73043	0.365596	3.20974821106539e-48	4.4910890005407e-46	ENSMUSG00000035373	9.8529	352.395	503.919	699.14	12.8322	172.751	452.586	568.319	3.20208	184.488	371.664	445.148
ENSMUSG00000117604	NA	Gm33228	lncRNA	2	75.9353	-5.715	1.24256	2.9937025602902e-08	3.43875090640354e-07	ENSMUSG00000117604	0.895718	95.9097	275.729	33.2113	0	40.9615	189.544	36.6067	0	66.5823	132.833	38.9504
ENSMUSG00000025909	71096	Sntg1	protein_coding	2	13.0269	-5.66359	1.42224	2.9242524082781e-07	3.00182826961413e-06	ENSMUSG00000025909	0	2.90635	31.693	17.883	0	1.78093	25.1436	36.6067	0	4.16139	19.4553	16.693
ENSMUSG00000039519	13123	Cyp7b1	protein_coding	1	1963.01	-5.6519	0.177892	9.81325391456699e-182	1.89484119836374e-177	ENSMUSG00000039519	69.866	103.176	3311.13	3733.29	75.0489	147.818	3460.15	3674.4	94.4613	133.165	4128.55	4625.08
ENSMUSG00000020676	20292	Ccl11	protein_coding	1	240.377	-5.64793	0.327343	3.16792139972457e-57	7.369806543046e-55	ENSMUSG00000020676	7.16575	25.4306	506.296	456.442	9.3325	58.7708	506.741	413.656	6.40415	30.5169	418.625	445.148
ENSMUSG00000031595	68797	Pdgfrl	protein_coding	1	137.315	-5.63703	0.417919	6.9045462153094e-37	5.79651664658301e-35	ENSMUSG00000031595	0.895718	8.71906	285.237	274.206	5.83281	12.4665	210.82	213.234	8.00519	16.6456	301.222	310.49
ENSMUSG00000047261	14432	Gap43	protein_coding	1	17.1903	-5.52395	1.32512	1.7947955727358e-07	1.87835814167781e-06	ENSMUSG00000047261	0	2.90635	20.6005	22.1408	0	3.56187	29.0119	58.5707	1.60104	1.38713	37.5689	28.9346
ENSMUSG00000110439	100861909	Mup22	protein_coding	1	42.4133	-5.47712	0.944973	1.97444405769581e-10	2.83453831301475e-09	ENSMUSG00000110439	1.79144	5.08612	113.303	160.095	1.16656	1.78093	92.8381	66.8072	0	1.38713	33.5436	31.1603
ENSMUSG00000043461	66183	Sptssb	protein_coding	1	55.288	-5.41996	0.944173	2.79195369721362e-10	3.94366012724929e-09	ENSMUSG00000043461	2.68716	0	209.174	49.3911	0	3.56187	160.533	53.0797	0	4.16139	124.111	56.7563
ENSMUSG00000035385	20296	Ccl2	protein_coding	2	513.452	-5.38435	0.545923	9.9533214187178e-22	3.35407824212953e-20	ENSMUSG00000035385	20.6015	458.477	1064.89	1241.59	26.0532	243.988	779.453	979.229	4.80312	280.2	524.622	537.516
ENSMUSG00000073842	100041658	Mup7	protein_coding	2	18.1476	-5.35371	1.35518	4.60554790117288e-07	4.64378717617479e-06	ENSMUSG00000073842	0	2.90635	34.07	62.1647	0	1.78093	30.946	18.3033	1.60104	11.097	31.531	23.3703
ENSMUSG00000039405	76453	Prss23	protein_coding	1	2899.77	-5.32767	0.182182	1.08162793617786e-152	5.22128845491458e-149	ENSMUSG00000039405	109.278	349.489	6052.58	6062.33	176.151	447.015	5367.2	5220.11	105.669	427.236	5224.09	5256.08
ENSMUSG00000015354	76477	Pcolce2	protein_coding	1	581.994	-5.26945	0.320283	1.15257711552282e-51	1.98706352889554e-49	ENSMUSG00000015354	17.9144	47.2282	1232.86	1187.94	37.33	108.637	872.291	882.221	22.4145	38.8397	1236.42	1299.83
ENSMUSG00000031343	14396	Gabra3	protein_coding	1	349.011	-5.26379	0.624535	5.60183278343353e-17	1.41763812864113e-15	ENSMUSG00000031343	25.0801	29.7901	602.168	647.194	10.1102	1.78093	673.076	687.291	6.40415	13.8713	737.96	753.412
ENSMUSG00000032925	223272	Itgbl1	protein_coding	1	224.663	-5.23851	0.321673	1.23052556688541e-50	1.94755886647462e-48	ENSMUSG00000032925	15.2272	15.9849	441.325	418.973	8.94365	14.2475	330.736	393.522	6.40415	16.6456	587.685	446.26
ENSMUSG00000040612	100039795	Ildr2	protein_coding	1	149.72	-5.22492	0.450275	4.84395895884164e-28	2.42310889990345e-26	ENSMUSG00000040612	1.79144	24.704	223.436	225.666	13.9988	14.2475	239.832	337.697	1.60104	19.4198	292.501	401.746
ENSMUSG00000086711	NA	Gm15482	lncRNA	1	8.32433	-5.21947	1.49961	2.26453836096424e-06	2.09115118182011e-05	ENSMUSG00000086711	0	0	7.13093	27.2503	0	1.78093	19.3413	18.3033	0	0	9.39222	16.693
ENSMUSG00000054203	226695	Ifi205	protein_coding	1	2912.32	-5.21849	0.203294	3.20089159591419e-118	6.18060158255072e-115	ENSMUSG00000054203	161.229	372.74	5265.8	4908.45	118.601	536.061	5138.97	5126.77	171.311	625.596	5511.22	7011.08
ENSMUSG00000078672	381530	Mup20	protein_coding	1	17.1798	-5.20074	1.40234	1.2051162669785e-06	1.15942152461823e-05	ENSMUSG00000078672	0	0	30.1084	52.7974	0	8.90467	36.7484	30.2005	1.60104	8.32279	17.4427	20.0316
ENSMUSG00000115414	NA	Gm49257	lncRNA	1	14.2549	-5.17131	1.42153	1.54778621822838e-06	1.46788821649174e-05	ENSMUSG00000115414	0	0	36.447	15.3283	0	1.78093	44.4849	10.982	0	0	34.2145	27.8217
ENSMUSG00000039899	14190	Fgl2	protein_coding	2	2547.14	-5.15518	0.221689	1.30056423359062e-97	1.39514415480007e-94	ENSMUSG00000039899	71.6575	2535.07	7328.22	2107.64	46.2737	1832.58	6357.47	1966.69	44.8291	1904.53	4439.84	1930.83
ENSMUSG00000028037	99899	Ifi44	protein_coding	1	118.29	-5.08297	0.82263	5.77484215102407e-11	8.73874820486863e-10	ENSMUSG00000028037	11.6443	17.4381	183.027	367.879	5.05511	3.56187	59.9579	188.524	1.60104	2.77426	139.542	438.47
ENSMUSG00000032878	216613	Ccdc85a	protein_coding	1	63.124	-5.07554	0.559557	1.0348496469982e-18	2.96467534627423e-17	ENSMUSG00000032878	5.37431	14.5318	125.98	120.071	0.777709	3.56187	139.257	118.972	4.80312	5.54852	103.985	114.626
ENSMUSG00000090222	NA	Ifi203-ps	unprocessed_pseudogene	1	12.8847	-5.05328	1.38043	1.71516895746131e-06	1.61316110080957e-05	ENSMUSG00000090222	0	8.71906	19.8081	26.3987	0.388854	5.3428	21.2754	19.2185	0	0	10.0631	43.4019
ENSMUSG00000078117	NA	Gm16485	TEC	1	30.0533	-5.02814	0.929212	2.55214486253309e-09	3.26786241052066e-08	ENSMUSG00000078117	3.58287	2.17977	42.7856	54.5005	0	0	38.6825	44.8432	0	0	97.2765	76.788
ENSMUSG00000020019	57764	Ntn4	protein_coding	1	94.7305	-5.01713	0.480331	2.93175834908697e-23	1.08239621343251e-21	ENSMUSG00000020019	2.68716	18.8913	173.519	131.142	5.83281	3.56187	222.425	163.815	0	16.6456	250.236	148.012
ENSMUSG00000033149	208177	Phldb2	protein_coding	1	1147.96	-4.98945	0.248191	1.69813980984393e-73	7.80699561625629e-71	ENSMUSG00000033149	44.7859	196.179	2201.08	1900.71	89.4365	267.14	1974.74	1807.46	46.4301	166.456	2517.11	2564.05
ENSMUSG00000024810	77125	Il33	protein_coding	2	1975.89	-4.98719	0.405295	1.84113061670949e-30	1.06438296640849e-28	ENSMUSG00000024810	31.3501	1410.31	5020.18	1487.69	83.9925	1474.61	5806.25	1996.9	27.2177	1324.71	3249.04	1798.4
ENSMUSG00000046080	232414	Clec9a	protein_coding	1	15.1335	-4.98114	1.34274	1.65723242042608e-06	1.56171307008332e-05	ENSMUSG00000046080	0.895718	13.0786	22.9774	20.4377	0	1.78093	29.0119	21.964	0	2.77426	27.5058	41.1762
ENSMUSG00000042436	76293	Mfap4	protein_coding	1	260.664	-4.97666	0.371202	2.81720005059842e-35	2.20232047680182e-33	ENSMUSG00000042436	11.6443	5.81271	683.777	592.693	18.665	19.5903	580.238	422.807	3.20208	11.097	446.801	331.635
ENSMUSG00000067780	94227	Pi15	protein_coding	1	865.016	-4.95743	0.292977	2.35178733958166e-53	4.28402469245116e-51	ENSMUSG00000067780	25.0801	185.28	2277.14	1321.64	59.4947	203.027	2210.71	1090.88	12.8083	167.843	1667.79	1158.5
ENSMUSG00000024598	14119	Fbn2	protein_coding	1	1615.1	-4.95161	0.168773	1.30185173000328e-150	5.02749101092666e-147	ENSMUSG00000024598	94.0504	122.067	2419.76	3534.87	140.765	108.637	2692.3	3492.28	100.865	83.2279	2735.15	3857.2
ENSMUSG00000033082	243653	Clec1a	protein_coding	1	92.3677	-4.93512	0.445067	1.77389506320902e-25	7.39787036187969e-24	ENSMUSG00000033082	2.68716	10.1722	177.481	133.697	7.38823	7.12374	216.622	178.458	1.60104	15.2584	147.592	210.332
ENSMUSG00000085786	NA	Gm15987	lncRNA	1	21.3704	-4.93342	0.926412	4.56746211609721e-09	5.71569189888017e-08	ENSMUSG00000085786	1.79144	0	29.3161	30.6565	0.777709	0	29.0119	53.0797	0	2.77426	42.265	66.7721
ENSMUSG00000033825	17229	Tpsb2	protein_coding	1	33.593	-4.93218	0.882146	1.39369647067032e-09	1.82323070136675e-08	ENSMUSG00000033825	0	0	96.6638	80.8992	1.16656	1.78093	85.1016	69.5527	3.20208	1.38713	32.2019	31.1603
ENSMUSG00000009185	20307	Ccl8	protein_coding	1	310.673	-4.92773	0.618398	3.11700910227766e-15	6.9259296612059e-14	ENSMUSG00000009185	13.4358	21.7977	734.486	584.178	23.7201	46.3043	700.154	582.962	3.20208	8.32279	457.535	551.983
ENSMUSG00000068794	213945	Col28a1	protein_coding	1	395.02	-4.88371	0.267237	3.89087313046037e-61	1.07326956108656e-58	ENSMUSG00000068794	14.3315	32.6965	680.608	775.781	34.2192	60.5518	845.213	876.73	22.4145	47.1625	652.759	697.769
ENSMUSG00000025746	16193	Il6	protein_coding	5	18.0801	-4.87127	1.37045	3.0775303694041e-06	2.79510977906038e-05	ENSMUSG00000025746	0	34.8762	26.9391	15.3283	0	24.9331	36.7484	15.5578	0	34.6783	16.7718	11.1287
ENSMUSG00000078689	620807	Mup6	protein_coding	1	12.7263	-4.78994	1.47793	7.86218054172446e-06	6.68475755526894e-05	ENSMUSG00000078689	0	0	34.8623	23.844	0	1.78093	46.419	19.2185	0	0	22.1388	4.45148
ENSMUSG00000026890	16874	Lhx6	protein_coding	1	25.3914	-4.76518	0.791945	2.88269080328217e-10	4.06291070953105e-09	ENSMUSG00000026890	0	10.8988	34.07	57.9068	1.55542	1.78093	42.5508	67.7224	3.20208	1.38713	33.5436	50.0791
ENSMUSG00000091243	73569	Vgll3	protein_coding	2	4215.37	-4.76448	0.165611	2.56737917391488e-143	7.08193206701748e-140	ENSMUSG00000091243	329.624	1165.45	7399.53	7396.74	241.479	1086.37	7326.47	6570.9	228.948	1378.81	9164.79	8295.33
ENSMUSG00000044468	74645	Tent5c	protein_coding	1	1848.82	-4.75471	0.187812	5.59554939914565e-112	9.82222394073666e-109	ENSMUSG00000044468	109.278	406.889	2994.99	3098.01	161.375	406.053	3237.73	3371.48	99.2644	342.621	3881.67	4076.44
ENSMUSG00000062345	18788	Serpinb2	protein_coding	5	102.863	-4.75267	0.937637	2.05089202818578e-08	2.39233584720136e-07	ENSMUSG00000062345	1.79144	251.4	73.6863	40.8754	0.388854	288.511	141.191	31.1157	0	324.589	49.6446	31.1603
ENSMUSG00000062393	331374	Dgkk	protein_coding	2	72.2167	-4.72829	0.581338	2.2521657545941e-15	5.05663587854156e-14	ENSMUSG00000062393	0.895718	28.3369	128.357	147.322	6.61052	8.90467	189.544	174.797	3.20208	19.4198	62.3912	96.8196
ENSMUSG00000072601	13586	Ear1	protein_coding	1	35.242	-4.70882	0.755884	1.201270794274e-10	1.75988905664921e-09	ENSMUSG00000072601	0.895718	1.45318	62.5937	83.4539	2.33313	10.6856	100.575	57.6555	1.60104	0	34.8854	66.7721
ENSMUSG00000068614	11464	Actc1	protein_coding	1	37.1784	-4.68544	0.866052	5.77903046215995e-09	7.17603210249817e-08	ENSMUSG00000068614	1.79144	39.9624	54.6705	68.1257	1.55542	0	29.0119	68.6375	1.60104	13.8713	91.2387	75.6751
ENSMUSG00000041624	234889	Gucy1a2	protein_coding	1	18.7807	-4.6837	1.15995	1.0212273939165e-06	9.87919827110911e-06	ENSMUSG00000041624	0.895718	7.99247	29.3161	24.6956	0	3.56187	34.8143	43.0129	1.60104	0	51.6572	27.8217
ENSMUSG00000000392	14089	Fap	protein_coding	1	575.538	-4.66723	0.221638	2.09089164208132e-78	1.30235570054672e-75	ENSMUSG00000000392	21.4972	75.5652	1217.01	1088.31	50.1622	62.3327	1063.77	949.028	46.4301	52.711	1144.51	1135.13
ENSMUSG00000045613	243764	Chrm2	protein_coding	1	7.70058	-4.66665	1.52664	1.45251799661972e-05	0.00011844	ENSMUSG00000045613	0	1.45318	9.50791	24.6956	0	3.56187	23.2095	12.8123	0	0	6.03785	11.1287
ENSMUSG00000042254	214425	Cilp	protein_coding	1	371.211	-4.66654	0.254208	1.17768978856182e-60	3.20281860948454e-58	ENSMUSG00000042254	24.1844	7.99247	900.082	688.069	33.0526	5.3428	796.86	713.83	12.8083	9.70992	603.785	658.818
ENSMUSG00000065987	69165	Cd209b	protein_coding	2	7.99651	-4.64488	1.505	1.41281881518552e-05	0.000115447	ENSMUSG00000065987	0	2.90635	14.2619	18.7346	0	1.78093	19.3413	21.964	0	0	11.4048	5.56435
ENSMUSG00000073530	23850	Pappa2	protein_coding	1	57.169	-4.62381	0.587706	1.81331910967964e-14	3.76487942890368e-13	ENSMUSG00000073530	5.37431	14.5318	143.411	74.9382	0.777709	17.8093	141.191	87.8561	1.60104	12.4842	138.2	47.8534
ENSMUSG00000001986	53623	Gria3	protein_coding	1	1250.95	-4.58468	0.265437	7.71951382296957e-54	1.50561709502747e-51	ENSMUSG00000001986	82.4061	181.647	1925.35	2158.73	134.155	292.073	2286.14	2233.92	60.8395	138.713	2660.68	2856.73
ENSMUSG00000030074	232313	Gxylt2	protein_coding	1	697.272	-4.58136	0.264648	4.77123640946297e-54	9.49771173508458e-52	ENSMUSG00000030074	60.0131	69.0259	961.091	1306.31	73.8823	89.0467	934.183	1333.4	38.4249	49.9367	1574.54	1877.41
ENSMUSG00000035692	100038882	Isg15	protein_coding	1	239.495	-4.57675	0.354096	5.48929970360653e-32	3.47517665498159e-30	ENSMUSG00000035692	34.0373	26.8838	369.224	722.984	18.2762	71.2374	206.952	425.553	16.0104	59.6466	264.324	658.818
ENSMUSG00000031273	94216	Col4a6	protein_coding	1	12.2513	-4.53833	1.19526	2.83290398463643e-06	2.58547650422351e-05	ENSMUSG00000031273	0	2.90635	19.8081	20.4377	0.777709	0	19.3413	31.1157	0	0	21.4679	31.1603
ENSMUSG00000070645	19701	Ren1	protein_coding	2	183.396	-4.52605	0.645472	3.7971535298283e-12	6.55221067984402e-11	ENSMUSG00000070645	8.06147	62.4866	549.082	469.216	15.943	53.428	352.011	276.381	3.20208	23.5812	205.958	181.398
ENSMUSG00000060988	271786	Galnt13	protein_coding	2	37.1594	-4.52189	0.665858	1.26317565222626e-11	2.05828343196936e-10	ENSMUSG00000060988	2.68716	17.4381	35.6547	65.571	1.55542	10.6856	102.509	66.8072	3.20208	5.54852	56.3533	77.9008
ENSMUSG00000022816	14314	Fstl1	protein_coding	2	28013.8	-4.51546	0.25409	2.07496734818739e-56	4.65878424722678e-54	ENSMUSG00000022816	1707.24	5936.95	50479.9	47982.6	3319.65	7731.04	50478.8	47696.7	1284.03	4986.74	57962.1	56600.5
ENSMUSG00000037362	18133	Ccn3	protein_coding	1	54.3447	-4.51027	0.509173	4.86519690939475e-17	1.23934151877972e-15	ENSMUSG00000037362	4.47859	3.63294	80.0249	130.29	5.83281	14.2475	104.443	139.105	0	9.70992	72.4543	87.9167
ENSMUSG00000027832	19288	Ptx3	protein_coding	2	10753.9	-4.49887	0.206826	2.82960359925245e-82	1.95131485349877e-79	ENSMUSG00000027832	497.124	10261.6	21148	14090.9	742.323	9618.83	21267.7	13773.3	384.249	11266.3	15575	10422
ENSMUSG00000039997	15950	Ifi203	protein_coding	1	451.244	-4.49366	0.208108	4.18264197782929e-81	2.69208779833019e-78	ENSMUSG00000039997	49.2645	116.254	676.646	1118.96	48.2179	99.7323	555.094	828.226	28.8187	124.842	632.633	1136.24
ENSMUSG00000049109	210757	Themis	protein_coding	1	6.26831	-4.49217	1.51877	2.3768861711817e-05	0.000187689	ENSMUSG00000049109	0	0	11.0926	11.0704	0	0	5.80238	16.473	0	0	14.0883	16.693
ENSMUSG00000038193	15111	Hand2	protein_coding	1	37.4387	-4.48723	0.67383	2.85453215639845e-11	4.47387673765403e-10	ENSMUSG00000038193	0.895718	0	76.0633	52.7974	3.11083	5.3428	110.245	75.9589	0	2.77426	69.7708	52.3048
ENSMUSG00000029695	30956	Aass	protein_coding	2	27.079	-4.46287	1.13209	2.16795535072568e-06	2.00868761358744e-05	ENSMUSG00000029695	1.79144	10.8988	58.6321	21.2893	0	3.56187	94.7722	36.6067	0	0	75.1377	22.2574
ENSMUSG00000050074	78709	Spink8	protein_coding	1	7.73292	-4.44663	1.51679	2.70292993058796e-05	0.000211043	ENSMUSG00000050074	0	0	16.6388	9.36728	0	0	19.3413	7.32134	0	0	13.4175	26.7089
ENSMUSG00000026343	71111	Gpr39	protein_coding	1	29.3557	-4.42355	0.708618	2.87232150860862e-10	4.05125317821212e-09	ENSMUSG00000026343	0	5.81271	50.7089	46.8364	3.49969	5.3428	42.5508	77.7892	0	2.77426	69.0999	47.8534
ENSMUSG00000032735	319713	Ablim3	protein_coding	1	106.782	-4.42151	0.46438	7.12432895122837e-19	2.06862658224464e-17	ENSMUSG00000032735	2.68716	36.3294	126.772	174.572	15.943	14.2475	177.94	238.859	3.20208	22.1941	216.021	252.621
ENSMUSG00000032006	71785	Pdgfd	protein_coding	1	150.241	-4.41972	0.331361	2.84985853627315e-33	1.96528280274637e-31	ENSMUSG00000032006	9.8529	32.6965	219.474	266.542	17.1096	24.9331	208.886	291.023	11.2073	15.2584	311.956	393.956
ENSMUSG00000026070	16182	Il18r1	protein_coding	1	8.01852	-4.41845	1.57436	3.56714685762124e-05	0.000274305	ENSMUSG00000026070	0	6.5393	18.2235	22.1408	0	0	5.80238	9.15167	0	0	18.7844	15.5802
ENSMUSG00000027460	11602	Angpt4	protein_coding	1	197.495	-4.41263	0.366764	8.68818498614286e-28	4.26870646049446e-26	ENSMUSG00000027460	19.7058	7.99247	232.151	395.129	18.665	37.3996	245.634	383.455	17.6114	20.807	436.067	555.322
ENSMUSG00000019997	14219	Ccn2	protein_coding	2	569.51	-4.39696	0.623683	5.08855865571718e-12	8.71054779106764e-11	ENSMUSG00000019997	11.6443	441.039	912.759	1227.11	69.2161	110.418	930.315	1143.04	32.0208	259.394	812.427	884.731
ENSMUSG00000115439	NA	Gm36107	lncRNA	1	7.74179	-4.3962	1.58006	3.86348507478586e-05	0.00029524	ENSMUSG00000115439	0	0	16.6388	8.51571	0	0	25.1436	17.3882	0	1.38713	2.68349	21.1445
ENSMUSG00000106554	NA	Gm33474	lncRNA	2	7.39125	-4.37571	1.53296	3.52590413863948e-05	0.000271458	ENSMUSG00000106554	0	10.8988	15.0542	12.7736	0	0	9.67063	10.0668	0	4.16139	6.03785	20.0316
ENSMUSG00000054435	107526	Gimap4	protein_coding	1	90.6496	-4.37128	0.410462	1.65107729256611e-22	5.84966081507503e-21	ENSMUSG00000054435	6.27003	21.0711	118.849	126.884	7.38823	40.9615	189.544	202.252	8.00519	13.8713	172.414	180.285
ENSMUSG00000071856	328949	Mcc	protein_coding	1	1706.07	-4.36301	0.217965	1.6084713765868e-69	6.21159476210289e-67	ENSMUSG00000071856	111.965	390.178	3113.05	2948.99	181.984	233.302	2789.01	2693.34	131.285	301.007	4006.45	3572.31
ENSMUSG00000049001	68169	Ndnf	protein_coding	1	362.823	-4.36219	0.308015	8.64509925359293e-37	7.16430135140025e-35	ENSMUSG00000049001	22.393	26.1572	785.195	731.499	44.7182	64.1136	738.836	611.332	12.8083	43.0011	669.531	604.288
ENSMUSG00000029636	245880	Wasf3	protein_coding	1	27.1189	-4.35838	0.653155	4.29962870164299e-11	6.63641331734808e-10	ENSMUSG00000029636	2.68716	9.44565	41.2009	46.8364	1.55542	3.56187	46.419	53.0797	1.60104	4.16139	53.6698	61.2078
ENSMUSG00000022132	58187	Cldn10	protein_coding	1	10.9067	-4.34544	1.37634	2.0502861000196e-05	0.000163456	ENSMUSG00000022132	0	4.35953	15.0542	5.961	0	1.78093	23.2095	38.437	1.60104	2.77426	18.7844	18.9188
ENSMUSG00000036437	18166	Npy1r	protein_coding	1	16.1994	-4.30439	0.8853	1.49430930099763e-07	1.58362339697932e-06	ENSMUSG00000036437	0.895718	4.35953	8.71558	52.7974	1.94427	0	17.4071	30.2005	0	1.38713	25.4932	51.192
ENSMUSG00000068606	225594	Gm4841	protein_coding	1	10.7636	-4.30146	1.32749	1.86135601528447e-05	0.00014938	ENSMUSG00000068606	0	2.90635	1.58465	44.2817	0.388854	1.78093	9.67063	11.8972	1.60104	0	16.1009	38.9504
ENSMUSG00000072596	13587	Ear2	protein_coding	1	41.9649	-4.30128	0.545174	6.37550383153375e-14	1.26520661339245e-12	ENSMUSG00000072596	2.68716	8.71906	76.8556	88.5634	3.11083	3.56187	100.575	56.7404	3.20208	1.38713	79.163	79.0137
ENSMUSG00000075122	12519	Cd80	protein_coding	2	682.784	-4.28793	0.245882	2.30567423228613e-53	4.24002511916313e-51	ENSMUSG00000075122	43.8902	252.126	973.768	974.197	75.4377	359.749	1266.85	1091.79	40.026	271.878	1485.98	1357.7
ENSMUSG00000001131	21857	Timp1	protein_coding	2	10382.3	-4.28097	0.518894	7.7339095272057e-15	1.6722738976575e-13	ENSMUSG00000001131	455.025	2354.15	18842.3	15714	1448.48	3606.39	20461.1	18621.8	339.42	2163.92	20870.2	19711.1
ENSMUSG00000023885	21826	Thbs2	protein_coding	2	61628	-4.2754	0.190248	6.55288569339876e-86	5.06118679415347e-83	ENSMUSG00000023885	4113.14	22200.2	131980	114224	6885.05	17698.9	99582.4	86044	4498.92	21621.2	121584	109103
ENSMUSG00000040133	381413	Gpr176	protein_coding	2	401.678	-4.25921	0.231635	9.87668776934794e-59	2.4449867197223e-56	ENSMUSG00000040133	35.8287	130.786	649.707	827.727	49.3845	201.246	547.358	730.304	24.0156	134.552	709.112	780.121
ENSMUSG00000062257	330908	Opcml	protein_coding	1	29.6791	-4.25286	0.747431	6.41262392823034e-09	7.91661552844824e-08	ENSMUSG00000062257	4.47859	1.45318	56.2551	79.1961	0	3.56187	40.6167	36.6067	3.20208	6.93566	67.0873	56.7563
ENSMUSG00000072944	279706	Nup62cl	protein_coding	1	29.214	-4.23141	0.682857	7.09516234820584e-10	9.57375889458466e-09	ENSMUSG00000072944	3.58287	2.17977	80.0249	68.1257	1.16656	3.56187	61.8921	39.3522	1.60104	2.77426	36.2271	50.0791
ENSMUSG00000005357	20513	Slc1a6	protein_coding	1	8.7289	-4.22798	1.26633	1.72691197517322e-05	0.000139285	ENSMUSG00000005357	0	2.90635	10.3002	21.2893	0.777709	0	7.73651	18.3033	0	0	6.70873	36.7247
ENSMUSG00000036412	545260	Arsi	protein_coding	1	205.146	-4.22706	0.288137	1.18193071606785e-38	1.05170046988729e-36	ENSMUSG00000036412	17.0186	25.4306	352.585	357.66	24.8867	19.5903	379.089	318.478	14.4093	13.8713	407.891	530.839
ENSMUSG00000025370	12565	Cdh9	protein_coding	1	32.9006	-4.22597	0.587781	4.79911130612494e-12	8.24430962722121e-11	ENSMUSG00000025370	1.79144	0	46.7472	57.0552	2.72198	1.78093	73.4968	56.7404	3.20208	0	77.8212	73.4494
ENSMUSG00000031558	20563	Slit2	protein_coding	1	4033.24	-4.21923	0.395189	3.40587283627342e-22	1.18707578692425e-20	ENSMUSG00000031558	292.004	603.795	7157.87	7085.07	564.228	717.717	7107.92	6547.11	195.327	357.88	9062.82	8707.09
ENSMUSG00000031520	22341	Vegfc	protein_coding	1	191.485	-4.2154	0.29727	2.56650133796081e-36	2.07349683408725e-34	ENSMUSG00000031520	29.5587	48.6814	335.154	361.066	15.943	40.9615	282.382	399.928	11.2073	18.0327	364.284	390.617
ENSMUSG00000057182	20269	Scn3a	protein_coding	1	6.73914	-4.20847	1.50779	5.29340958701575e-05	0.000397551	ENSMUSG00000057182	0	5.08612	15.0542	6.81257	0	0	13.5389	16.473	0	1.38713	8.05047	14.4673
ENSMUSG00000047686	213436	Rtl3	protein_coding	1	102.388	-4.19912	0.306793	4.97080105984781e-34	3.54174161123991e-32	ENSMUSG00000047686	9.8529	22.5242	152.127	189.9	10.4991	19.5903	168.269	222.386	11.2073	33.2911	179.794	209.219
ENSMUSG00000090272	100040462	Mndal	protein_coding	1	316.408	-4.16527	0.239183	1.34393700788921e-52	2.40278515604933e-50	ENSMUSG00000090272	30.4544	130.059	466.68	661.671	41.9963	89.0467	442.915	507.918	28.8187	101.261	480.345	815.733
ENSMUSG00000063531	20349	Sema3e	protein_coding	1	102.961	-4.16261	0.351869	3.06512719072091e-26	1.36369909966889e-24	ENSMUSG00000063531	3.58287	21.7977	175.896	180.533	10.1102	24.9331	181.808	145.512	16.0104	23.5812	224.742	227.025
ENSMUSG00000036036	22715	Zfp57	protein_coding	2	23.3321	-4.14978	0.871794	3.35156150514631e-07	3.42771721943168e-06	ENSMUSG00000036036	2.68716	30.5167	26.9391	16.1798	0	24.9331	42.5508	46.6735	1.60104	19.4198	32.8728	35.6118
ENSMUSG00000029641	68895	Rasl11a	protein_coding	2	338.551	-4.14313	0.336589	4.78587194000596e-28	2.40027016336559e-26	ENSMUSG00000029641	25.9758	481.002	618.014	531.38	33.0526	227.96	589.909	500.597	8.00519	278.813	385.081	382.827
ENSMUSG00000038112	244810	AW551984	protein_coding	1	70.8559	-4.13877	0.415005	1.26212987846672e-19	3.79602271391181e-18	ENSMUSG00000038112	0.895718	14.5318	122.811	121.775	9.72136	23.1521	146.994	114.396	6.40415	15.2584	120.757	153.576
ENSMUSG00000020838	15567	Slc6a4	protein_coding	2	8.80288	-4.13512	1.36076	3.89080778192791e-05	0.000297125	ENSMUSG00000020838	0	0.726588	19.8081	28.1018	0	0	11.6048	14.6427	1.60104	4.16139	12.7466	12.2416
ENSMUSG00000047414	399558	Flrt2	protein_coding	2	1747.7	-4.1284	0.162297	1.48122705958995e-107	2.38341777446852e-104	ENSMUSG00000047414	168.395	672.094	3412.55	3314.31	169.929	439.891	3392.46	2815.05	171.311	481.335	2959.22	2975.81
ENSMUSG00000024600	225579	Slc27a6	protein_coding	1	223.91	-4.12353	0.284114	1.68943346163657e-37	1.45630672815806e-35	ENSMUSG00000024600	14.3315	41.4155	329.608	496.466	37.33	46.3043	272.712	445.686	20.8135	55.4852	419.295	507.468
ENSMUSG00000078612	242594	Fyb2	protein_coding	1	45.578	-4.11014	0.537551	6.27670724226078e-13	1.14987609241758e-11	ENSMUSG00000078612	2.68716	20.3445	37.2393	91.9696	3.88854	16.0284	85.1016	80.5347	8.00519	5.54852	83.1882	112.4
ENSMUSG00000027574	58237	Nkain4	protein_coding	1	5.40762	-4.10567	1.50108	6.99398547441348e-05	0.000516432	ENSMUSG00000027574	0	0	11.0926	11.0704	0	0	9.67063	10.982	0	0	8.72135	13.3544
ENSMUSG00000029561	23962	Oasl2	protein_coding	1	453.994	-4.10271	0.306386	2.20845953305741e-32	1.43716452537632e-30	ENSMUSG00000029561	84.1975	54.4941	580.775	1371.88	73.8823	55.209	344.275	744.031	32.0208	38.8397	558.166	1510.16
ENSMUSG00000069793	237886	Slfn9	protein_coding	1	441.039	-4.09933	0.217712	1.81866495903795e-60	4.81049338274845e-58	ENSMUSG00000069793	65.3874	91.5501	602.96	860.087	40.052	113.98	676.944	791.62	54.4353	95.712	773.516	1126.22
ENSMUSG00000021388	66695	Aspn	protein_coding	1	664.307	-4.09395	0.219151	1.52059799841059e-59	3.86331930938292e-57	ENSMUSG00000021388	75.2403	98.0894	1214.64	1265.43	53.6619	135.351	926.447	1186.97	102.466	126.229	1298.14	1489.02
ENSMUSG00000052920	19091	Prkg1	protein_coding	1	151.678	-4.07038	0.330532	7.86483788833033e-28	3.89390140476334e-26	ENSMUSG00000052920	16.1229	19.6179	271.768	285.276	12.4433	48.0852	220.49	222.386	22.4145	33.2911	299.88	368.36
ENSMUSG00000052504	13837	Epha3	protein_coding	1	284.496	-4.06663	0.219934	2.98605788099272e-58	7.20722395301106e-56	ENSMUSG00000052504	34.933	26.8838	539.574	556.927	25.2755	33.8378	458.388	525.306	40.026	44.3882	560.85	567.563
ENSMUSG00000085721	NA	Gm12796	lncRNA	1	61.5366	-4.05987	0.539306	1.52894844311703e-12	2.70848307230704e-11	ENSMUSG00000085721	11.6443	2.17977	113.303	123.478	2.72198	19.5903	117.982	93.3471	1.60104	13.8713	120.757	117.964
ENSMUSG00000035274	21983	Tpbg	protein_coding	1	1079.84	-4.05772	0.216001	5.87553486151481e-60	1.53311760325661e-57	ENSMUSG00000035274	81.5104	394.537	1974.48	1906.67	159.041	324.13	1951.53	1741.56	80.0519	295.459	1953.58	2095.53
ENSMUSG00000075334	67874	Rprm	protein_coding	1	16.2478	-4.04722	0.947837	2.20851545481859e-06	2.04234793664234e-05	ENSMUSG00000075334	0.895718	6.5393	18.2235	21.2893	0.777709	10.6856	32.8802	24.7095	1.60104	0	29.5184	47.8534
ENSMUSG00000026678	19737	Rgs5	protein_coding	2	62.5767	-4.03238	0.511616	2.30225545911774e-13	4.388376175726e-12	ENSMUSG00000026678	1.79144	15.9849	76.8556	112.407	9.72136	14.2475	158.598	122.632	3.20208	37.4525	81.1756	116.851
ENSMUSG00000068245	219132	Phf11d	protein_coding	1	127.817	-4.03072	0.377079	1.0151176573608e-21	3.41479213344594e-20	ENSMUSG00000068245	26.8716	37.056	140.242	379.801	16.7207	8.90467	102.509	248.01	9.60623	16.6456	169.06	378.375
ENSMUSG00000036790	245450	Slitrk2	protein_coding	2	21.4296	-4.02328	0.758006	6.52851521363507e-08	7.23230638325185e-07	ENSMUSG00000036790	1.79144	9.44565	30.9007	33.2113	1.16656	1.78093	61.8921	36.6067	1.60104	6.93566	32.8728	38.9504
ENSMUSG00000040328	18356	Or2v1	protein_coding	1	10.5177	-4.0206	1.31407	4.69135818284561e-05	0.000354681	ENSMUSG00000040328	1.79144	0	23.7698	41.727	0	1.78093	1.93413	13.7275	0	1.38713	6.70873	33.3861
ENSMUSG00000030116	50530	Mfap5	protein_coding	1	3236.57	-4.01428	0.235601	9.7077816303572e-50	1.48767901190926e-47	ENSMUSG00000030116	294.691	667.008	5707.92	5347.86	538.174	733.745	5394.28	5965.98	232.151	504.916	6542.35	6909.8
ENSMUSG00000021319	20379	Sfrp4	protein_coding	2	18.3262	-3.99015	0.790565	1.93263893825172e-07	2.01715271668661e-06	ENSMUSG00000021319	2.68716	5.81271	25.3544	34.9144	0	7.12374	36.7484	41.1825	3.20208	5.54852	29.5184	27.8217
ENSMUSG00000056031	NA	9330154J02Rik	lncRNA	1	35.5753	-3.98709	0.553147	1.19709790049512e-11	1.96220402042956e-10	ENSMUSG00000056031	3.58287	11.6254	58.6321	81.7508	2.72198	14.2475	69.6286	53.0797	3.20208	2.77426	74.4669	51.192
ENSMUSG00000016529	16153	Il10	protein_coding	5	11.1995	-3.98172	1.46675	9.10551578171281e-05	0.000660227	ENSMUSG00000016529	0	31.2433	18.2235	11.922	0	12.4665	19.3413	14.6427	0	19.4198	2.68349	4.45148
ENSMUSG00000027204	14118	Fbn1	protein_coding	1	50300.8	-3.97841	0.239555	2.98217881440854e-47	3.94403361146675e-45	ENSMUSG00000027204	4076.41	5001.11	92214	93165.3	8660.17	7378.41	89294.8	87848.7	4673.43	4223.81	100193	106881
ENSMUSG00000021379	15904	Id4	protein_coding	1	221.653	-3.96175	0.248983	1.39402924059327e-43	1.54697187394342e-41	ENSMUSG00000021379	25.0801	91.5501	441.325	449.629	22.9424	58.7708	344.275	330.375	24.0156	62.4209	416.612	392.843
ENSMUSG00000061048	12560	Cdh3	protein_coding	1	17.4512	-3.96033	0.813557	4.0136355588896e-07	4.07462087311248e-06	ENSMUSG00000061048	0	0	39.6163	25.5471	1.94427	3.56187	36.7484	37.5219	1.60104	0	22.8097	40.0633
ENSMUSG00000036356	234356	Csgalnact1	protein_coding	2	613.031	-3.95095	0.227994	5.45658823383085e-51	8.85388758042353e-49	ENSMUSG00000036356	65.3874	217.25	1145.7	858.383	57.9393	404.272	1193.36	1039.63	60.8395	208.07	1040.52	1065.02
ENSMUSG00000022894	23794	Adamts5	protein_coding	1	6012.92	-3.94417	0.118833	1.9418479620263e-177	1.24983807662553e-173	ENSMUSG00000022894	614.463	1273.71	10282.8	11620.5	815.816	1248.43	10867.9	11956.7	803.721	1172.13	10284.5	11214.4
ENSMUSG00000075478	76965	Slitrk1	protein_coding	1	13.9786	-3.94415	1.00217	7.47349424607736e-06	6.37956235179079e-05	ENSMUSG00000075478	0.895718	0	10.3002	36.6175	1.16656	3.56187	36.7484	28.3702	0	2.77426	26.164	21.1445
ENSMUSG00000066000	112422	Zfp979	protein_coding	2	18.8104	-3.93581	0.785567	2.61352085737326e-07	2.6943125592643e-06	ENSMUSG00000066000	0	8.71906	40.4086	28.9534	2.72198	8.90467	32.8802	34.7764	0	4.16139	20.7971	43.4019
ENSMUSG00000068246	71898	Apol9b	protein_coding	1	18.3015	-3.93435	0.976032	5.91115166631632e-06	5.13443218735501e-05	ENSMUSG00000068246	4.47859	7.99247	33.2777	58.7584	0	3.56187	11.6048	20.1337	0	0	27.5058	52.3048
ENSMUSG00000046491	69183	C1qtnf2	protein_coding	1	7.36161	-3.93	1.44323	9.92841091404765e-05	0.000716129	ENSMUSG00000046491	0	0.726588	26.1468	7.66414	0	1.78093	15.473	7.32134	0	0	14.7592	14.4673
ENSMUSG00000097418	100653389	Mir155hg	lncRNA	2	29.5648	-3.92801	0.680825	1.39594362363313e-08	1.66281773156891e-07	ENSMUSG00000097418	2.68716	29.0635	36.447	39.1723	0.388854	16.0284	65.7603	61.3162	6.40415	13.8713	36.898	46.7405
ENSMUSG00000047986	74337	Palm3	protein_coding	1	131.715	-3.92787	0.426877	9.77353750567909e-17	2.43506110576977e-15	ENSMUSG00000047986	16.1229	6.5393	118.849	250.362	22.5536	8.90467	177.94	220.555	6.40415	4.16139	357.575	390.617
ENSMUSG00000069763	67888	Tmem100	protein_coding	1	228.713	-3.9233	0.25352	3.09572291507749e-41	3.09716651643685e-39	ENSMUSG00000069763	30.4544	60.3068	501.542	372.136	19.4427	65.8946	398.43	303.836	19.2125	43.0011	508.522	421.777
ENSMUSG00000029661	12843	Col1a2	protein_coding	1	148480	-3.91498	0.212931	9.50779502018948e-57	2.18554778624808e-54	ENSMUSG00000029661	14359.3	18224.3	290833	291981	25582.3	22610.7	281506	278867	13475.9	14071.1	264412	265835
ENSMUSG00000031465	11601	Angpt2	protein_coding	1	443.506	-3.90626	0.268829	1.10062255172138e-36	9.00505120813057e-35	ENSMUSG00000031465	33.1416	186.733	678.231	779.187	57.1616	108.637	955.459	927.98	65.6426	90.1635	689.657	750.074
ENSMUSG00000026073	16178	Il1r2	protein_coding	1	712.257	-3.90442	0.192344	2.43639699158804e-68	8.87629990765537e-66	ENSMUSG00000026073	77.9275	97.3628	1400.83	1410.2	93.325	90.8277	1121.79	1064.34	91.2592	72.1308	1439.02	1588.06
ENSMUSG00000030787	114332	Lyve1	protein_coding	1	442.655	-3.8992	0.694256	2.89700074581208e-08	3.33760068024376e-07	ENSMUSG00000030787	35.8287	107.535	1000.71	1316.53	37.7189	115.761	990.273	1128.4	51.2332	63.808	189.186	274.879
ENSMUSG00000024011	74116	Pi16	protein_coding	1	383.631	-3.89741	0.307586	1.15214000851689e-28	6.01261389850074e-27	ENSMUSG00000024011	25.9758	55.9473	756.671	717.023	65.3275	90.8277	752.375	632.381	24.0156	34.6783	818.465	629.884
ENSMUSG00000023886	64074	Smoc2	protein_coding	1	439.584	-3.8927	0.254877	4.09094839892518e-40	3.8160445717317e-38	ENSMUSG00000023886	41.203	153.31	1019.72	796.219	60.6613	69.4564	717.561	767.825	35.2228	115.132	826.515	672.173
ENSMUSG00000036144	17286	Meox2	protein_coding	1	99.7677	-3.87543	0.389929	7.64457045341389e-19	2.21302864895006e-17	ENSMUSG00000036144	13.4358	16.7115	118.057	136.251	8.5548	16.0284	280.448	213.234	9.60623	11.097	207.971	165.817
ENSMUSG00000020467	216616	Efemp1	protein_coding	1	3100.08	-3.86907	0.200618	8.57926742333789e-62	2.43613345113575e-59	ENSMUSG00000020467	355.6	569.645	5426.64	5223.54	500.456	719.497	5009.39	5149.65	291.389	503.529	6330.36	7121.25
ENSMUSG00000028031	56811	Dkk2	protein_coding	1	37.506	-3.86576	0.492632	6.06245102420298e-13	1.11167964697374e-11	ENSMUSG00000028031	6.27003	2.17977	64.1784	79.1961	2.33313	7.12374	46.419	85.1106	8.00519	1.38713	64.4038	83.4652
ENSMUSG00000074896	15959	Ifit3	protein_coding	1	90.9598	-3.86465	0.426219	3.35436116292217e-16	8.08606238387817e-15	ENSMUSG00000074896	24.1844	7.26588	66.5554	327.003	9.72136	5.3428	77.3651	126.293	14.4093	1.38713	89.2261	342.764
ENSMUSG00000048368	27047	Omd	protein_coding	1	47.0903	-3.85891	0.515829	4.80792144126054e-12	8.24714082041971e-11	ENSMUSG00000048368	1.79144	5.08612	83.1942	91.9696	9.72136	1.78093	48.3532	83.2802	3.20208	2.77426	95.9348	137.996
ENSMUSG00000021087	104001	Rtn1	protein_coding	1	33.3637	-3.85885	0.54688	4.53043652733181e-11	6.96482475368231e-10	ENSMUSG00000021087	6.27003	14.5318	52.2935	44.2817	2.72198	10.6856	54.1555	72.2982	1.60104	4.16139	55.0116	82.3523
ENSMUSG00000021367	13614	Edn1	protein_coding	1	98.6177	-3.85438	0.319596	3.86548661863863e-26	1.70797897298154e-24	ENSMUSG00000021367	8.06147	30.5167	165.596	162.65	10.8879	44.5234	195.347	168.391	17.6114	26.3555	147.592	205.881
ENSMUSG00000010461	14051	Eya4	protein_coding	1	194.548	-3.85238	0.271825	7.64928911114163e-35	5.72481098631914e-33	ENSMUSG00000010461	23.2887	22.5242	256.714	335.519	31.1083	35.6187	375.221	374.303	17.6114	23.5812	375.018	464.066
ENSMUSG00000052430	12167	Bmpr1b	protein_coding	2	8.90023	-3.85208	1.50682	0.000145359	0.00101915	ENSMUSG00000052430	0	7.99247	16.6388	5.961	0	0	25.1436	15.5578	0	0	25.4932	10.0158
ENSMUSG00000107134	NA	Gm42528	TEC	2	48.825	-3.84585	0.532319	1.99729019338306e-11	3.18461406639418e-10	ENSMUSG00000107134	8.06147	58.1271	85.5712	99.6338	3.88854	10.6856	59.9579	88.7712	3.20208	34.6783	47.632	85.6909
ENSMUSG00000026365	12628	Cfh	protein_coding	1	1458.3	-3.83581	0.235634	7.87602291274209e-45	9.21685614679618e-43	ENSMUSG00000026365	250.801	187.46	2465.72	2252.4	129.488	336.597	2897.32	2831.53	163.306	199.747	2776.07	3009.2
ENSMUSG00000020542	214384	Myocd	protein_coding	1	5.74087	-3.83337	1.50242	0.000151633	0.00105852	ENSMUSG00000020542	0	0	16.6388	7.66414	0	0	9.67063	10.0668	0	2.77426	8.72135	13.3544
ENSMUSG00000022126	16365	Acod1	protein_coding	2	7.95832	-3.82144	1.30887	9.02778163385827e-05	0.000654836	ENSMUSG00000022126	0	4.35953	3.1693	15.3283	0.777709	0	15.473	31.1157	0	2.77426	4.69611	17.8059
ENSMUSG00000039954	269019	Stk32a	protein_coding	1	10.159	-3.81264	1.08231	2.82888151209479e-05	0.000220431	ENSMUSG00000039954	0.895718	3.63294	7.92326	10.2188	0.388854	0	13.5389	25.6247	1.60104	4.16139	12.7466	41.1762
ENSMUSG00000054196	68588	Cthrc1	protein_coding	1	3028.49	-3.80782	0.388227	2.89203311926812e-18	8.0930822463693e-17	ENSMUSG00000054196	259.758	413.429	6272.84	5683.38	498.9	829.915	5438.76	4967.53	260.969	324.589	5831.9	5559.89
ENSMUSG00000038580	20287	Sct	protein_coding	2	26.4283	-3.80299	0.667666	2.91027857998549e-08	3.35089857489206e-07	ENSMUSG00000038580	4.47859	7.99247	64.1784	45.1333	1.16656	3.56187	46.419	32.0309	0	16.6456	57.6951	37.8375
ENSMUSG00000021943	14560	Gdf10	protein_coding	1	4564.94	-3.80114	0.188863	1.63412992154957e-66	5.25890244253345e-64	ENSMUSG00000021943	616.254	464.29	9282.1	8224.47	637.721	448.795	9067.19	7599.55	435.482	253.845	9201.69	8547.95
ENSMUSG00000006369	14114	Fbln1	protein_coding	1	2103.84	-3.79639	0.214524	3.77554045991642e-52	6.68824869179139e-50	ENSMUSG00000006369	210.494	261.572	4295.2	3905.3	380.3	352.625	4111.95	3835.47	209.736	212.231	3509.34	3961.81
ENSMUSG00000070942	107527	Il1rl2	protein_coding	1	2669.66	-3.7935	0.175111	1.82481649029178e-76	9.52307611109296e-74	ENSMUSG00000070942	247.218	592.17	5028.1	4864.17	408.297	870.877	4665.11	4471.51	344.223	701.888	4900.05	4942.25
ENSMUSG00000041134	224405	Cyyr1	protein_coding	2	302.631	-3.78621	0.349735	1.6902744878068e-21	5.61747161532899e-20	ENSMUSG00000041134	26.8716	127.88	446.079	419.824	27.2198	48.0852	591.843	630.55	59.2384	178.94	476.32	598.724
ENSMUSG00000021876	58809	Rnase4	protein_coding	1	12128.2	-3.78496	0.184365	5.98112017694156e-69	2.22095095185701e-66	ENSMUSG00000021876	1588.11	2647.69	21718.4	21831.7	1727.29	3967.92	20505.6	19851.8	1408.91	2166.7	22771.4	25352.3
ENSMUSG00000091722	380918	Siah3	protein_coding	1	70.3328	-3.78283	0.462931	1.36021741381937e-13	2.63434684487846e-12	ENSMUSG00000091722	13.4358	9.44565	129.941	91.9696	2.33313	7.12374	150.862	89.6864	6.40415	6.93566	187.844	148.012
ENSMUSG00000038668	14745	Lpar1	protein_coding	1	2630.19	-3.77398	0.129146	4.55273803397135e-136	9.76764652199476e-133	ENSMUSG00000038668	318.876	760.011	4859.33	4950.18	305.251	821.011	4533.59	4379.99	401.861	672.759	4839.68	4719.68
ENSMUSG00000066113	77739	Adamtsl1	protein_coding	1	1232.69	-3.76603	0.229856	5.15266210021306e-45	6.10384984619718e-43	ENSMUSG00000066113	103.903	317.519	2737.49	2072.72	181.984	156.722	2549.18	1880.67	132.886	180.327	2414.47	2064.37
ENSMUSG00000032372	18828	Plscr2	protein_coding	1	97.9252	-3.7651	0.318712	6.27543790940621e-25	2.52442563734843e-23	ENSMUSG00000032372	16.1229	21.0711	119.641	222.26	10.4991	24.9331	108.311	187.609	24.0156	27.7426	146.921	265.976
ENSMUSG00000099032	100039596	Tcf24	protein_coding	1	134.571	-3.76152	0.317027	4.15760602585517e-25	1.68653812506801e-23	ENSMUSG00000099032	9.8529	47.2282	236.113	199.268	21.387	23.1521	234.029	229.707	12.8083	31.904	297.868	271.54
ENSMUSG00000028583	14726	Pdpn	protein_coding	2	2915.43	-3.75776	0.235779	1.0000368771188e-42	1.07276178112705e-40	ENSMUSG00000028583	188.101	2674.57	4490.11	3243.63	402.464	3691.88	4641.9	3601.18	187.321	2964.3	4570.66	4329.06
ENSMUSG00000031673	12552	Cdh11	protein_coding	1	4834.61	-3.75364	0.221378	6.52670370354874e-48	9.06648358358436e-46	ENSMUSG00000031673	512.351	1372.53	8840.77	8910.84	836.037	1807.65	8556.58	8089.16	497.923	894.7	8650.23	9046.51
ENSMUSG00000020614	208659	Fam20a	protein_coding	1	319.799	-3.75082	0.305139	1.10984761691003e-26	5.07821034002744e-25	ENSMUSG00000020614	34.0373	30.5167	565.721	520.31	58.717	89.0467	493.202	596.689	30.4197	40.2268	631.962	746.735
ENSMUSG00000028175	76131	Depdc1a	protein_coding	1	32.1805	-3.73974	0.504491	1.16217763964201e-11	1.90820476563329e-10	ENSMUSG00000028175	7.16575	7.26588	53.8782	62.1647	3.49969	7.12374	59.9579	58.5707	0	2.77426	50.3155	73.4494
ENSMUSG00000072945	622473	Ripply1	protein_coding	2	5.4175	-3.73128	1.64827	0.000250023	0.00167651	ENSMUSG00000072945	0	0	0.792326	6.81257	0	0	17.4071	19.2185	0	1.38713	6.03785	13.3544
ENSMUSG00000002847	85031	Pla1a	protein_coding	1	12513.7	-3.72891	0.214652	5.44090546814089e-50	8.40467549474659e-48	ENSMUSG00000002847	1377.61	3010.98	24440.9	23861	2376.29	4101.49	22227	22407	1149.55	2857.49	20931.9	21422.7
ENSMUSG00000050105	72690	Fam110d	protein_coding	1	20.785	-3.71882	0.754203	6.68455324873153e-07	6.59540310065187e-06	ENSMUSG00000050105	4.47859	6.5393	29.3161	23.844	0	7.12374	44.4849	41.1825	1.60104	6.93566	48.3028	35.6118
ENSMUSG00000090942	240328	F830016B08Rik	protein_coding	1	90.3483	-3.71645	0.472443	1.07416940670095e-12	1.92403868960934e-11	ENSMUSG00000090942	5.37431	15.2584	95.0791	246.956	29.5529	24.9331	52.2214	168.391	8.00519	9.70992	99.2892	329.409
ENSMUSG00000029484	11745	Anxa3	protein_coding	1	838.423	-3.70162	0.209443	1.80830268267054e-51	3.0362188260596e-49	ENSMUSG00000029484	116.443	256.486	1144.91	1416.16	110.823	213.712	1146.94	1477.08	131.285	256.619	1886.49	1904.12
ENSMUSG00000020473	11568	Aebp1	protein_coding	1	35548.7	-3.70116	0.370334	1.43997237631931e-18	4.06497465122069e-17	ENSMUSG00000020473	3418.06	5009.1	66057.8	67649.6	7371.12	8185.17	58246.2	58983.4	3146.04	4422.17	67957.4	76138
ENSMUSG00000029671	93735	Wnt16	protein_coding	1	450.916	-3.69339	0.497511	1.33783521002813e-11	2.17443266586138e-10	ENSMUSG00000029671	49.2645	77.0184	676.646	858.383	103.435	135.351	723.363	938.962	16.0104	80.4536	805.047	947.052
ENSMUSG00000110537	NA	Gm4316	lncRNA	1	30.325	-3.6932	0.525155	1.00669891800459e-10	1.48952869024909e-09	ENSMUSG00000110537	2.68716	4.35953	52.2935	55.3521	3.88854	5.3428	50.2873	64.0617	3.20208	9.70992	67.0873	45.6276
ENSMUSG00000062184	50786	Hs6st2	protein_coding	1	50.8028	-3.68793	0.426766	1.26543735981016e-14	2.67334026045672e-13	ENSMUSG00000062184	6.27003	23.2508	82.4019	75.7898	4.66625	30.2759	87.0357	89.6864	8.00519	9.70992	97.9474	94.5939
ENSMUSG00000046449	245555	Nexmif	protein_coding	1	250.617	-3.66793	0.224439	2.70698513496718e-44	3.09285064917641e-42	ENSMUSG00000046449	31.3501	72.6588	480.149	419.824	26.0532	40.9615	549.292	416.401	41.627	55.4852	472.965	400.633
ENSMUSG00000026536	381308	Ifi211	protein_coding	2	829.296	-3.66602	0.167414	5.57341324823564e-77	2.98936212250505e-74	ENSMUSG00000026536	115.548	343.676	1416.68	1451.08	98.769	407.834	1295.86	1324.25	121.679	517.4	1336.38	1522.4
ENSMUSG00000037849	102639543	Ifi206	protein_coding	1	17.8204	-3.66513	0.78006	1.68731685988303e-06	1.58851298134966e-05	ENSMUSG00000037849	3.58287	5.08612	16.6388	50.2427	0	1.78093	21.2754	25.6247	4.80312	2.77426	27.5058	54.5306
ENSMUSG00000079363	17472	Gbp4	protein_coding	1	20.6436	-3.66132	0.770065	1.42420626663443e-06	1.35869559300614e-05	ENSMUSG00000079363	4.47859	7.99247	22.9774	32.3597	0	3.56187	52.2214	33.8612	1.60104	8.32279	46.9611	33.3861
ENSMUSG00000040152	21825	Thbs1	protein_coding	5	22470.2	-3.65844	0.466457	1.59167063246449e-12	2.81185436800154e-11	ENSMUSG00000040152	894.823	67268.3	36968.3	14607.8	728.713	42359.5	33787.3	10905.1	480.312	46251.1	9178.21	6213.15
ENSMUSG00000118365	NA	Gm41724	lncRNA	2	20.5767	-3.65841	0.745724	8.71260474326992e-07	8.4751478583274e-06	ENSMUSG00000118365	0.895718	5.81271	35.6547	32.3597	0.388854	7.12374	54.1555	29.2854	6.40415	9.70992	29.5184	35.6118
ENSMUSG00000029005	70433	Draxin	protein_coding	1	1165.67	-3.65221	0.742509	8.49686233154773e-07	8.27779590110268e-06	ENSMUSG00000029005	50.1602	124.247	2282.69	1974.79	229.035	334.816	2201.04	1679.33	36.8239	56.8724	2445.33	2572.95
ENSMUSG00000022306	22762	Zfpm2	protein_coding	1	166.386	-3.6522	0.285419	2.69154817315188e-28	1.36407096260865e-26	ENSMUSG00000022306	37.6202	14.5318	274.145	307.417	17.8873	19.5903	274.646	273.635	19.2125	13.8713	333.424	410.649
ENSMUSG00000112792	328061	Gm38407	lncRNA	1	5.49463	-3.65192	1.48783	0.000242366	0.00162664	ENSMUSG00000112792	0	0	10.3002	12.7736	0	0	13.5389	10.0668	0	1.38713	13.4175	4.45148
ENSMUSG00000085007	100503068	Smim43	protein_coding	1	4.95924	-3.64962	1.50223	0.000250144	0.00167651	ENSMUSG00000085007	0	0	10.3002	11.0704	0	1.78093	5.80238	8.23651	0	0	13.4175	8.90295
ENSMUSG00000034459	15957	Ifit1	protein_coding	1	168.803	-3.64509	0.715731	4.76717785487765e-07	4.79174581987676e-06	ENSMUSG00000034459	49.2645	22.5242	204.42	536.49	3.88854	14.2475	145.059	256.247	20.8135	11.097	175.098	586.482
ENSMUSG00000020140	14160	Lgr5	protein_coding	2	13.3282	-3.64489	1.19162	0.000103573	0.000745393	ENSMUSG00000020140	0	18.8913	28.5237	9.36728	0	1.78093	19.3413	27.455	3.20208	8.32279	20.7971	22.2574
ENSMUSG00000037225	14173	Fgf2	protein_coding	1	1390.17	-3.64299	0.174524	4.63738688390755e-70	1.86548548627856e-67	ENSMUSG00000037225	141.524	276.83	3135.23	1755.09	178.484	276.045	3189.37	1638.15	102.466	277.426	3533.49	2177.88
ENSMUSG00000054404	327978	Slfn5	protein_coding	1	15953.3	-3.64211	0.119355	5.21370498256332e-146	1.67785715847192e-142	ENSMUSG00000054404	2411.27	4535.36	28501.5	32557.3	2061.32	4968.81	26031.4	27285.7	2611.29	5128.22	25889.7	29457.6
ENSMUSG00000025892	14802	Gria4	protein_coding	1	49.2366	-3.62451	0.503297	5.66804864945173e-11	8.5838706958638e-10	ENSMUSG00000025892	3.58287	22.5242	74.4786	65.571	7.77709	8.90467	112.179	75.9589	1.60104	6.93566	116.732	94.5939
ENSMUSG00000042256	627626	Ptchd4	protein_coding	1	75.8355	-3.60273	0.370626	1.73974325810958e-17	4.58290621703109e-16	ENSMUSG00000042256	17.9144	27.6104	125.98	169.463	6.99938	14.2475	119.916	118.057	6.40415	31.904	140.212	131.319
ENSMUSG00000026043	12825	Col3a1	protein_coding	1	327217	-3.60185	0.41031	8.3612102030643e-15	1.80589046768421e-13	ENSMUSG00000026043	31747.8	39799.6	663326	661886	69654.7	67604.3	636272	617443	27816.4	29695.7	562302	519052
ENSMUSG00000066153	381531	Mup21	protein_coding	1	5.21485	-3.59855	1.47849	0.0002756	0.00183249	ENSMUSG00000066153	0	1.45318	7.92326	10.2188	0	0	13.5389	8.23651	0	0	13.4175	7.79008
ENSMUSG00000027326	76464	Knl1	protein_coding	1	189.954	-3.59478	0.322955	5.57627410815392e-22	1.90233704512975e-20	ENSMUSG00000027326	36.7245	51.5878	223.436	263.135	16.7207	80.142	359.748	324.884	25.6166	55.4852	421.308	420.665
ENSMUSG00000035566	219228	Pcdh17	protein_coding	1	174.166	-3.58992	0.261181	6.29380295062841e-32	3.95853554311674e-30	ENSMUSG00000035566	25.0801	72.6588	377.939	306.565	22.9424	58.7708	311.394	333.121	24.0156	59.6466	227.426	270.427
ENSMUSG00000056290	60361	Ms4a4b	protein_coding	2	5.56958	-3.5817	1.48195	0.000290179	0.00191754	ENSMUSG00000056290	0	2.17977	18.2235	5.961	0	1.78093	9.67063	14.6427	0	2.77426	6.03785	5.56435
ENSMUSG00000035042	20304	Ccl5	protein_coding	1	23.1919	-3.57978	0.650598	1.30580686253627e-07	1.39611432495641e-06	ENSMUSG00000035042	4.47859	2.17977	22.9774	41.727	0.777709	5.3428	48.3532	48.5039	4.80312	2.77426	49.6446	46.7405
ENSMUSG00000056870	70676	Gulp1	protein_coding	1	576.905	-3.57523	0.197627	5.51477439714527e-53	9.95184848920356e-51	ENSMUSG00000056870	108.382	112.621	946.829	929.915	66.4941	151.379	1023.15	1074.41	83.254	104.035	1196.17	1126.22
ENSMUSG00000048332	108927	Lhfp	protein_coding	1	1990.34	-3.57483	0.180077	3.6257444152772e-63	1.04491789424758e-60	ENSMUSG00000048332	223.034	491.174	3744.53	3069.06	313.028	824.573	3905	3104.25	225.746	618.66	4123.18	3241.79
ENSMUSG00000057967	14172	Fgf18	protein_coding	2	78.9037	-3.55843	0.378733	2.00040179303012e-16	4.92675487520646e-15	ENSMUSG00000057967	12.5401	109.715	108.549	85.1571	6.22167	62.3327	131.521	105.244	4.80312	74.9051	123.441	122.416
ENSMUSG00000046694	100342	Tent5b	protein_coding	1	359.433	-3.55316	0.255839	2.21056431734822e-32	1.43716452537632e-30	ENSMUSG00000046694	35.8287	47.9548	505.504	659.967	81.6594	55.209	649.867	664.411	43.228	52.711	760.099	756.751
ENSMUSG00000027514	58203	Zbp1	protein_coding	1	104.138	-3.5515	0.388612	1.10922054031515e-15	2.54672287906602e-14	ENSMUSG00000027514	32.2459	15.9849	145.788	283.573	16.3319	14.2475	67.6944	179.373	8.00519	18.0327	158.997	309.378
ENSMUSG00000019913	20464	Sim1	protein_coding	1	17.9609	-3.55046	0.750299	2.10447216129601e-06	1.95455762205217e-05	ENSMUSG00000019913	0.895718	7.99247	27.7314	27.2503	0.777709	1.78093	40.6167	26.5399	4.80312	11.097	34.8854	31.1603
ENSMUSG00000045932	15958	Ifit2	protein_coding	1	182.038	-3.53215	0.33753	1.33570658817297e-19	4.0110666424622e-18	ENSMUSG00000045932	59.1174	31.9699	213.928	560.334	25.6644	12.4665	181.808	353.255	19.2125	30.5169	277.741	418.439
ENSMUSG00000031554	11499	Adam5	protein_coding	1	13.726	-3.52927	0.953329	3.71091489272203e-05	0.000284567	ENSMUSG00000031554	0	6.5393	27.7314	22.9924	1.94427	0	19.3413	17.3882	0	1.38713	36.2271	31.1603
ENSMUSG00000078190	474332	Dnm3os	lncRNA	1	768.47	-3.52744	0.192966	1.00739499790734e-53	1.90703823672479e-51	ENSMUSG00000078190	100.32	281.19	1180.57	1549.01	151.653	162.065	1090.85	1561.28	131.285	209.457	1324.97	1479
ENSMUSG00000074968	228432	Ano3	protein_coding	1	111.481	-3.52025	0.418472	1.14881605680238e-13	2.23839447434885e-12	ENSMUSG00000074968	15.2272	22.5242	130.734	168.611	20.2204	51.6471	148.928	184.864	11.2073	12.4842	279.754	291.572
ENSMUSG00000039252	246316	Lgi2	protein_coding	1	1769.7	-3.5201	0.16542	1.1927630125936e-71	5.23433204776588e-69	ENSMUSG00000039252	258.863	633.585	2753.33	3092.91	272.587	439.891	3442.75	3666.16	315.405	448.043	2793.51	3119.37
ENSMUSG00000037921	234311	Ddx60	protein_coding	1	61.4038	-3.51542	0.404508	2.21355867025709e-14	4.56153728537825e-13	ENSMUSG00000037921	20.6015	18.8913	48.3319	201.822	10.1102	23.1521	59.9579	119.887	6.40415	5.54852	49.6446	172.495
ENSMUSG00000027848	99543	Olfml3	protein_coding	1	1562.68	-3.5078	0.567549	1.06441859369812e-08	1.28535701223996e-07	ENSMUSG00000027848	110.173	176.561	2602.79	2796.56	374.856	413.177	2819.96	2648.49	118.477	102.648	3087.36	3501.09
ENSMUSG00000120992	110956	D17H6S56E-5	lncRNA	1	609.507	-3.49941	0.238404	1.40845691613912e-35	1.11458584400534e-33	ENSMUSG00000120992	76.1361	129.333	978.522	1283.32	148.542	179.874	922.578	1294.96	83.254	88.7764	968.069	1160.72
ENSMUSG00000050069	23893	Grem2	protein_coding	2	944.801	-3.49354	0.209753	6.38547003244093e-45	7.51811224734158e-43	ENSMUSG00000050069	95.8419	568.192	1983.98	1710.81	164.097	377.558	1616.93	1364.51	120.078	459.14	1453.11	1423.36
ENSMUSG00000039883	74511	Lrrc17	protein_coding	1	698.637	-3.49208	0.209411	5.14593172814932e-45	6.10384984619718e-43	ENSMUSG00000039883	94.0504	92.2767	1157.59	1331.01	148.542	92.6086	986.405	1130.23	115.275	98.4863	1373.28	1763.9
ENSMUSG00000029563	114142	Foxp2	protein_coding	1	19.0884	-3.49103	0.718031	1.64156983939167e-06	1.54997907231363e-05	ENSMUSG00000029563	2.68716	11.6254	26.1468	42.5785	1.55542	16.0284	46.419	27.455	1.60104	2.77426	23.4805	26.7089
ENSMUSG00000031342	14758	Gpm6b	protein_coding	1	2504.95	-3.4898	0.200133	6.28857348722404e-49	9.12977935825632e-47	ENSMUSG00000031342	315.293	610.334	4022.64	4160.78	442.127	1057.87	4676.72	4646.3	400.26	575.659	4509.61	4641.78
ENSMUSG00000039529	54670	Atp8b1	protein_coding	2	1753.75	-3.48751	0.134725	3.99075912803612e-104	5.09133701050186e-101	ENSMUSG00000039529	223.034	1236.65	3089.28	2921.74	228.257	947.457	2947.61	2527.69	270.575	1075.03	2893.47	2684.24
ENSMUSG00000006386	21687	Tek	protein_coding	1	375.565	-3.48459	0.246921	4.80998030999102e-33	3.27027851428228e-31	ENSMUSG00000006386	66.2832	150.404	408.048	725.538	68.8272	80.142	516.412	716.576	64.0415	192.811	608.482	909.214
ENSMUSG00000033491	244954	Prss35	protein_coding	2	10.571	-3.48244	1.13959	0.000148749	0.00104103	ENSMUSG00000033491	0	3.63294	30.1084	11.922	0.777709	5.3428	21.2754	12.8123	0	4.16139	20.1262	16.693
ENSMUSG00000045534	16493	Kcna5	protein_coding	1	11.0953	-3.47577	1.01042	7.40958984001631e-05	0.000542761	ENSMUSG00000045534	0.895718	2.17977	13.4695	17.0314	0	0	27.0778	21.0488	3.20208	1.38713	23.4805	23.3703
ENSMUSG00000021765	14313	Fst	protein_coding	2	3074.97	-3.47279	0.231318	5.90564410922958e-37	4.97956690415345e-35	ENSMUSG00000021765	473.835	1235.93	6901.16	6150.9	293.196	835.258	5547.08	4798.22	534.747	1334.42	4758.5	4036.38
ENSMUSG00000037892	73173	Pcdh18	protein_coding	1	383.03	-3.47093	0.206005	9.05765591812884e-46	1.1356771306698e-43	ENSMUSG00000037892	43.8902	66.1195	690.908	713.616	79.3263	73.0183	626.657	657.09	52.8343	65.1952	797.668	730.042
ENSMUSG00000031825	78892	Crispld2	protein_coding	1	746.529	-3.46819	0.141675	3.12949045517664e-93	2.87749196185742e-90	ENSMUSG00000031825	103.903	242.681	1476.9	1137.7	110.823	219.055	1350.02	1204.36	118.477	230.264	1378.64	1385.52
ENSMUSG00000015533	16398	Itga2	protein_coding	2	62.9428	-3.46645	0.434569	1.78652210410921e-12	3.14170813371992e-11	ENSMUSG00000015533	3.58287	68.2993	116.472	68.9772	8.94365	49.8662	141.191	88.7712	3.20208	54.0981	71.7834	80.1266
ENSMUSG00000035775	66809	Krt20	protein_coding	2	61.546	-3.46506	0.462266	2.40053639036536e-11	3.79934075094793e-10	ENSMUSG00000035775	8.95718	76.2918	135.488	56.2037	5.05511	67.6755	96.7063	98.8381	1.60104	66.5823	61.7203	63.4335
ENSMUSG00000042501	329093	Cpa6	protein_coding	1	6.40046	-3.46391	1.44215	0.000374142	0.00242264	ENSMUSG00000042501	0	0	3.96163	14.4767	0	5.3428	7.73651	16.473	1.60104	0	12.7466	14.4673
ENSMUSG00000022676	20583	Snai2	protein_coding	1	441.377	-3.4626	0.199637	2.8366130269899e-48	4.02736477486383e-46	ENSMUSG00000022676	74.3446	69.0259	684.57	717.023	59.1059	97.9514	856.818	736.71	80.0519	84.615	917.083	919.23
ENSMUSG00000019929	13179	Dcn	protein_coding	1	23504.4	-3.45932	0.148082	4.37385344473249e-85	3.24825908324383e-82	ENSMUSG00000019929	4255.56	4754.79	43326.8	42339.3	3330.93	7015.1	41572.1	41219.1	3869.71	5011.7	40745.5	44612.7
ENSMUSG00000071042	240168	Rasgrp3	protein_coding	1	120.006	-3.45609	0.303608	2.00439603912142e-22	7.06256991229847e-21	ENSMUSG00000071042	9.8529	50.8612	199.666	196.713	23.3313	32.0568	241.766	253.501	17.6114	43.0011	192.54	179.172
ENSMUSG00000030562	50490	Nox4	protein_coding	1	101.214	-3.45275	0.33395	5.47450917482643e-19	1.60162572207157e-17	ENSMUSG00000030562	24.1844	9.44565	105.379	192.455	17.8873	17.8093	146.994	219.64	11.2073	13.8713	208.641	247.057
ENSMUSG00000027750	50706	Postn	protein_coding	1	25144.6	-3.44931	0.221613	2.21454817385355e-39	2.02657396630039e-37	ENSMUSG00000027750	3932.2	8670.38	45226	42427.8	4338.45	12201.2	43686.1	40044.1	3003.55	5221.16	47332.8	45652.1
ENSMUSG00000081683	93897	Fzd10	protein_coding	1	15.9744	-3.44719	1.11736	0.000153115	0.00106771	ENSMUSG00000081683	2.68716	5.08612	20.6005	9.36728	0	0	25.1436	24.7095	0	15.2584	54.3407	34.4989
ENSMUSG00000028197	71355	Col24a1	protein_coding	1	35.4233	-3.44619	0.605915	9.81104679387205e-08	1.06547526739525e-06	ENSMUSG00000028197	1.79144	14.5318	60.2168	72.3835	9.72136	3.56187	58.0238	53.0797	0	4.16139	56.3533	91.2553
ENSMUSG00000108046	NA	Gm43924	TEC	1	9.21578	-3.44145	1.42347	0.000385774	0.00248795	ENSMUSG00000108046	0.895718	11.6254	12.6772	11.0704	0	0	7.73651	10.0668	0	1.38713	32.8728	22.2574
ENSMUSG00000049115	11607	Agtr1a	protein_coding	2	131.769	-3.43323	0.309438	2.23639350088244e-21	7.34396634498964e-20	ENSMUSG00000049115	18.8101	46.5017	219.474	165.205	17.4984	28.4949	357.813	231.537	17.6114	38.8397	207.971	231.477
ENSMUSG00000004665	12798	Cnn2	protein_coding	1	557.041	-3.4316	0.173574	1.3774816265661e-61	3.8547525691833e-59	ENSMUSG00000004665	91.3633	164.209	836.696	1044.03	92.1585	261.797	837.477	1018.58	97.6633	217.78	992.221	1030.52
ENSMUSG00000022464	69354	Slc38a4	protein_coding	1	14.3433	-3.43074	0.823771	1.51718806779527e-05	0.000123297	ENSMUSG00000022464	0	3.63294	27.7314	23.844	0.777709	5.3428	29.0119	31.1157	4.80312	2.77426	27.5058	15.5802
ENSMUSG00000033066	14457	Gas7	protein_coding	1	2602.79	-3.42977	0.203331	1.26076860937215e-45	1.55058478206158e-43	ENSMUSG00000033066	293.796	417.062	4412.46	5037.89	559.173	553.871	3953.35	4282.98	478.71	460.528	5244.88	5538.75
ENSMUSG00000032254	71819	Kif23	protein_coding	1	164.288	-3.42848	0.26717	1.2816625792195e-27	6.21799566385661e-26	ENSMUSG00000032254	16.1229	53.041	274.145	278.464	34.9969	48.0852	324.933	285.532	17.6114	37.4525	310.614	290.459
ENSMUSG00000031626	234214	Sorbs2	protein_coding	1	47.4337	-3.42694	0.439479	5.67589648162203e-12	9.68161529714132e-11	ENSMUSG00000031626	1.79144	18.8913	69.7247	74.9382	8.16594	28.4949	98.6405	73.2134	9.60623	11.097	77.8212	96.8196
ENSMUSG00000021702	21828	Thbs4	protein_coding	1	51.7764	-3.42255	0.481632	2.05379412819842e-10	2.93971169913887e-09	ENSMUSG00000021702	2.68716	35.6028	64.9707	97.0791	14.3876	16.0284	65.7603	85.1106	3.20208	22.1941	85.2008	129.093
ENSMUSG00000029298	236573	Gbp9	protein_coding	1	76.628	-3.41128	0.355209	1.13924065172616e-16	2.83109366076967e-15	ENSMUSG00000029298	15.2272	10.1722	74.4786	205.229	12.0545	5.3428	87.0357	158.324	22.4145	22.1941	123.441	183.623
ENSMUSG00000028864	15234	Hgf	protein_coding	1	181.518	-3.4109	0.233192	6.08265790625273e-35	4.58789224655601e-33	ENSMUSG00000028864	20.6015	70.4791	361.301	239.291	23.7201	74.7992	384.891	284.617	33.6218	62.4209	318.665	303.813
ENSMUSG00000020928	75689	Higd1b	protein_coding	1	8.5934	-3.40887	1.32953	0.000352242	0.00229623	ENSMUSG00000020928	0.895718	0	6.33861	20.4377	0	0	25.1436	22.8792	1.60104	0	1.34175	24.4831
ENSMUSG00000029061	26561	Mmp23	protein_coding	1	794.682	-3.40785	0.273391	3.80062805857084e-26	1.68317264181065e-24	ENSMUSG00000029061	93.1547	123.52	1339.03	1313.97	208.426	172.751	1502.82	1532.91	76.8498	97.0992	1544.35	1531.31
ENSMUSG00000027962	22329	Vcam1	protein_coding	1	980.474	-3.40494	0.206113	9.69463743285653e-44	1.08833578018039e-41	ENSMUSG00000027962	185.414	194.726	1445.2	1641.83	175.762	226.179	1671.09	1800.13	156.902	110.97	1900.58	2256.9
ENSMUSG00000037169	18109	Mycn	protein_coding	1	10.7179	-3.40319	1.2787	0.000316534	0.0020789	ENSMUSG00000037169	0	0	39.6163	23.844	0	0	3.86825	27.455	3.20208	1.38713	18.1136	11.1287
ENSMUSG00000027966	12814	Col11a1	protein_coding	2	123.148	-3.40187	0.359569	3.07756915252942e-16	7.46542497062697e-15	ENSMUSG00000027966	9.8529	38.5092	225.813	123.478	13.9988	89.0467	292.053	183.949	19.2125	92.9378	208.641	180.285
ENSMUSG00000000489	18591	Pdgfb	protein_coding	1	192.823	-3.40001	0.262766	6.34444724945157e-28	3.14922704215065e-26	ENSMUSG00000000489	29.5587	32.6965	305.838	345.738	33.0526	44.5234	469.993	410.91	28.8187	40.2268	296.526	275.992
ENSMUSG00000001506	12842	Col1a1	protein_coding	1	208314	-3.39783	0.34863	4.73233219859981e-17	1.21038693439084e-15	ENSMUSG00000001506	23603.1	28564.4	416960	411669	52791.3	41360.4	383884	380884	22869.2	24394.1	352927	359861
ENSMUSG00000053615	NA	Gm9913	lncRNA	1	44.5343	-3.39473	0.471351	1.42585724538363e-10	2.07631052421663e-09	ENSMUSG00000053615	6.27003	15.9849	75.271	57.0552	4.2774	3.56187	117.982	63.1465	4.80312	23.5812	94.5931	67.885
ENSMUSG00000032085	21345	Tagln	protein_coding	1	60.025	-3.39369	0.408193	3.70339954832438e-13	6.91575840218525e-12	ENSMUSG00000032085	4.47859	4.35953	118.849	100.485	12.4433	16.0284	90.9039	118.972	11.2073	16.6456	97.9474	127.98
ENSMUSG00000048096	93689	Lmod1	protein_coding	1	20.7835	-3.39098	0.954355	7.15583235098996e-05	0.000525969	ENSMUSG00000048096	0.895718	14.5318	11.0926	47.688	0	0	32.8802	50.3342	8.00519	2.77426	38.9106	42.289
ENSMUSG00000057123	14613	Gja5	protein_coding	1	13.1201	-3.38656	0.92653	5.80993084267063e-05	0.000433645	ENSMUSG00000057123	1.79144	2.90635	14.2619	22.1408	0	0	29.0119	31.1157	3.20208	2.77426	33.5436	16.693
ENSMUSG00000008136	14200	Fhl2	protein_coding	1	294.497	-3.38389	0.18808	3.37267428969047e-51	5.51889558132486e-49	ENSMUSG00000008136	43.8902	82.1045	510.258	550.966	60.6613	55.209	477.729	555.507	46.4301	67.9694	514.559	568.676
ENSMUSG00000022514	16180	Il1rap	protein_coding	1	1887.42	-3.38078	0.181692	1.55140881333877e-54	3.15327923965876e-52	ENSMUSG00000022514	289.317	414.882	3670.05	3900.19	250.033	379.339	3150.69	3047.51	430.679	484.109	3357.05	3275.17
ENSMUSG00000061353	20315	Cxcl12	protein_coding	1	6091.48	-3.37646	0.154461	4.20326888908216e-74	2.02902297448219e-71	ENSMUSG00000061353	847.35	1494.59	10625.1	10118.4	1183.67	2092.6	11906.5	11586	1011.86	1846.27	9837.68	10547.8
ENSMUSG00000029675	13717	Eln	protein_coding	1	1569.78	-3.37618	0.47833	3.10745956380165e-10	4.36695318176464e-09	ENSMUSG00000029675	263.341	156.217	3044.91	4000.68	409.852	188.779	2845.1	3473.98	107.27	80.4536	1964.32	2302.53
ENSMUSG00000067201	14997	H2-M9	protein_coding	1	94.889	-3.36109	0.37656	1.14145025452388e-14	2.43001796743127e-13	ENSMUSG00000067201	8.06147	62.4866	145.788	102.188	9.72136	71.2374	125.718	109.82	17.6114	67.9694	252.248	165.817
ENSMUSG00000037405	15894	Icam1	protein_coding	1	825.123	-3.34969	0.200006	1.50393883602151e-44	1.73889550806823e-42	ENSMUSG00000037405	106.59	275.377	1365.18	1536.23	204.149	267.14	1322.94	1579.58	112.073	241.361	1436.34	1454.52
ENSMUSG00000028005	54195	Gucy1b1	protein_coding	1	287.01	-3.34657	0.192974	1.54211424911643e-47	2.08228559693631e-45	ENSMUSG00000028005	54.6388	59.5802	427.064	675.296	50.5511	46.3043	456.454	504.257	67.2436	56.8724	471.624	574.24
ENSMUSG00000020154	19263	Ptprb	protein_coding	1	266.274	-3.34601	0.300604	3.11323719977205e-21	1.01371833204719e-19	ENSMUSG00000020154	28.663	73.3854	313.761	412.16	53.273	49.8662	545.424	565.573	49.6322	120.68	516.572	466.292
ENSMUSG00000022021	56419	Diaph3	protein_coding	1	217.948	-3.32957	0.214851	1.8950570575195e-38	1.67851636346991e-36	ENSMUSG00000022021	42.9945	71.2057	374.77	340.628	30.7195	83.7039	352.011	368.812	41.627	67.9694	389.106	451.825
ENSMUSG00000041445	105450	Mmrn2	protein_coding	1	161.818	-3.32921	0.301649	7.16470219541983e-21	2.2942493315317e-19	ENSMUSG00000041445	13.4358	50.1346	216.305	236.737	29.9418	37.3996	336.538	276.381	40.026	47.1625	293.842	363.908
ENSMUSG00000029765	243743	Plxna4	protein_coding	1	267.098	-3.3281	0.217095	1.11886187043959e-37	9.6879389490215e-36	ENSMUSG00000029765	32.2459	66.8461	580.775	464.106	42.3851	65.8946	427.442	375.219	56.0363	70.7437	539.382	484.098
ENSMUSG00000041329	11932	Atp1b2	protein_coding	1	65.239	-3.32342	0.3945	2.72751518097696e-13	5.14312408491056e-12	ENSMUSG00000041329	9.8529	31.9699	97.4561	71.5319	11.6656	21.3712	83.1674	122.632	9.60623	38.8397	116.732	168.043
ENSMUSG00000033191	21846	Tie1	protein_coding	1	370.002	-3.31569	0.249988	7.37443985528794e-29	3.86937660776508e-27	ENSMUSG00000033191	34.933	199.085	598.998	660.819	83.6037	160.284	678.878	722.067	68.8446	131.777	496.446	604.288
ENSMUSG00000036523	268527	Greb1	protein_coding	1	762.452	-3.30908	0.214306	4.39019919928491e-38	3.85319801540874e-36	ENSMUSG00000036523	123.609	163.482	1071.22	1354	172.651	121.104	1027.02	1334.31	147.296	176.166	1561.12	1897.44
ENSMUSG00000021728	13723	Emb	protein_coding	1	6859.42	-3.30707	0.18352	7.90804260588223e-51	1.26195367501636e-48	ENSMUSG00000021728	1304.17	2567.76	11423	10983.6	1257.94	3394.46	12714.9	11644.6	872.566	1984.98	11806.7	12358.4
ENSMUSG00000023078	55985	Cxcl13	protein_coding	1	5177.87	-3.30527	0.158566	5.08388529596346e-67	1.66380917253828e-64	ENSMUSG00000023078	922.59	1395.05	9247.23	8015.84	839.536	1540.51	11498.4	10488.7	894.98	1256.74	7774.07	8260.83
ENSMUSG00000028664	13844	Ephb2	protein_coding	1	454.116	-3.29668	0.21713	7.48968843146163e-37	6.26053653346721e-35	ENSMUSG00000028664	77.0318	74.112	658.423	837.094	115.49	90.8277	705.956	819.99	67.2436	59.6466	867.438	1076.14
ENSMUSG00000049100	18526	Pcdh10	protein_coding	2	24.6973	-3.29649	0.645759	1.27578316500593e-06	1.22314285665836e-05	ENSMUSG00000049100	4.47859	36.3294	44.3702	37.4691	2.33313	16.0284	34.8143	27.455	1.60104	8.32279	30.8601	52.3048
ENSMUSG00000052234	13861	Epx	protein_coding	2	24.9387	-3.29464	1.33317	0.000496969	0.00313902	ENSMUSG00000052234	0	20.3445	76.8556	8.51571	0	56.9899	58.0238	2.7455	0	13.8713	56.3533	5.56435
ENSMUSG00000094622	100040944	Gm3055	protein_coding	2	12.263	-3.28853	0.895673	7.07291036396377e-05	0.000521263	ENSMUSG00000094622	1.79144	11.6254	11.8849	14.4767	0.388854	8.90467	29.0119	21.0488	1.60104	6.93566	19.4553	20.0316
ENSMUSG00000027230	26427	Creb3l1	protein_coding	1	2391.74	-3.28589	0.195376	1.63653959691905e-44	1.88094899267321e-42	ENSMUSG00000027230	317.98	594.349	3998.87	3822.7	580.559	655.384	3928.21	3926.07	381.047	596.466	4698.79	5200.44
ENSMUSG00000055639	13134	Dach1	protein_coding	1	27.3266	-3.28267	0.691487	4.20383370367742e-06	3.73547284787424e-05	ENSMUSG00000055639	6.27003	11.6254	27.7314	34.9144	0	8.90467	73.4968	39.3522	4.80312	16.6456	49.6446	54.5306
ENSMUSG00000051951	497097	Xkr4	protein_coding	1	15.6402	-3.27884	0.769406	1.72369389778269e-05	0.000139084	ENSMUSG00000051951	1.79144	11.6254	28.5237	13.6251	1.16656	3.56187	30.946	29.2854	3.20208	5.54852	19.4553	38.9504
ENSMUSG00000027827	16497	Kcnab1	protein_coding	2	19.7064	-3.27648	0.69481	4.70937438448902e-06	4.14652576334238e-05	ENSMUSG00000027827	2.68716	17.4381	36.447	44.2817	3.11083	10.6856	5.80238	40.2674	1.60104	8.32279	36.898	28.9346
ENSMUSG00000026748	67448	Plxdc2	protein_coding	1	787.936	-3.2629	0.19751	6.54704461795937e-43	7.06239578369707e-41	ENSMUSG00000026748	135.253	241.954	1428.56	1364.22	155.542	377.558	1230.1	1230.9	123.28	202.521	1419.57	1545.78
ENSMUSG00000020681	11421	Ace	protein_coding	1	23897.4	-3.2626	0.197446	6.29793135014404e-43	6.83184024943435e-41	ENSMUSG00000020681	3467.33	3226.78	44245.1	45583.7	6329.38	4646.46	38819.9	40743.2	3903.33	3642.61	42876.8	49284.5
ENSMUSG00000120913	NA	C330020E22Rik	lncRNA	1	30.3536	-3.25951	0.569755	1.54702174212509e-07	1.63321174514452e-06	ENSMUSG00000120913	7.16575	0	17.4312	48.5395	5.44396	3.56187	50.2873	71.383	4.80312	0	57.6951	97.9325
ENSMUSG00000057346	223672	Apol9a	protein_coding	1	30.6638	-3.25841	0.500814	6.14671183171441e-09	7.60813197170343e-08	ENSMUSG00000057346	4.47859	6.5393	49.1242	80.0477	8.5548	3.56187	38.6825	46.6735	3.20208	1.38713	38.9106	86.8038
ENSMUSG00000031274	12830	Col4a5	protein_coding	1	529.855	-3.25385	0.196029	3.07812933698006e-43	3.35794346710441e-41	ENSMUSG00000031274	115.548	84.2843	780.441	919.696	99.9356	80.142	1036.69	908.761	67.2436	97.0992	1157.93	1010.49
ENSMUSG00000024056	67052	Ndc80	protein_coding	1	81.4401	-3.24861	0.330583	6.55760487332316e-17	1.65301295690597e-15	ENSMUSG00000024056	24.1844	26.1572	119.641	135.4	10.8879	24.9331	137.323	141.851	8.00519	19.4198	156.984	172.495
ENSMUSG00000001773	53320	Folh1	protein_coding	1	2267.01	-3.24561	0.136115	4.29111684197632e-86	3.45238229590503e-83	ENSMUSG00000001773	485.479	699.705	4010.75	3910.41	332.859	744.431	4131.29	3873.9	422.674	651.952	3867.58	4073.1
ENSMUSG00000033910	60596	Gucy1a1	protein_coding	1	236.721	-3.24138	0.202962	3.66031740347677e-40	3.4309256671715e-38	ENSMUSG00000033910	53.7431	22.5242	373.185	545.857	47.0514	24.9331	413.903	473.141	52.8343	40.2268	331.411	461.841
ENSMUSG00000032548	24059	Slco2a1	protein_coding	2	3911.32	-3.23983	0.363471	2.28449284101294e-14	4.69596769097015e-13	ENSMUSG00000032548	348.434	2727.61	7699.03	6371.45	867.145	3412.27	6899.03	5360.13	360.234	2661.9	5399.85	4828.74
ENSMUSG00000107603	NA	Gm43921	TEC	1	17.4437	-3.23681	0.763146	2.02010598271513e-05	0.000161249	ENSMUSG00000107603	0.895718	1.45318	15.8465	24.6956	1.94427	0	27.0778	29.2854	4.80312	0	57.6951	45.6276
ENSMUSG00000071347	239126	C1qtnf9	protein_coding	2	4.40905	-3.23566	1.67729	0.000798721	0.00488827	ENSMUSG00000071347	0	0.726588	0	12.7736	0	0	9.67063	18.3033	0	1.38713	6.70873	3.33861
ENSMUSG00000049420	77220	Tmem200a	protein_coding	2	15.1295	-3.23503	0.922104	0.000112966	0.000807573	ENSMUSG00000049420	0	0	25.3544	27.2503	1.94427	12.4665	27.0778	20.1337	1.60104	2.77426	39.5815	23.3703
ENSMUSG00000078674	100048884	Mup18	protein_coding	1	5.51214	-3.23496	1.61035	0.000784884	0.00481121	ENSMUSG00000078674	0	0	22.1851	10.2188	0	3.56187	9.67063	9.15167	0	0	1.34175	10.0158
ENSMUSG00000037725	80986	Ckap2	protein_coding	1	271.517	-3.234	0.233799	8.72340514454394e-31	5.19877252888885e-29	ENSMUSG00000037725	37.6202	108.262	366.847	426.637	47.4402	76.5802	500.939	484.124	68.8446	79.0665	509.863	551.983
ENSMUSG00000019775	56533	Rgs17	protein_coding	2	60.7771	-3.23317	0.421718	2.5948890977719e-11	4.09352235203249e-10	ENSMUSG00000019775	9.8529	56.6739	113.303	60.4615	6.22167	55.209	92.8381	98.8381	9.60623	22.1941	100.631	103.497
ENSMUSG00000031442	17207	Mcf2l	protein_coding	1	716.504	-3.22903	0.195548	1.13903419638682e-42	1.21511664630017e-40	ENSMUSG00000031442	120.026	172.928	1543.45	1455.33	155.542	165.627	1040.56	1058.85	107.27	144.262	1383.34	1250.86
ENSMUSG00000033676	14402	Gabrb3	protein_coding	1	44.3605	-3.22863	0.430726	6.35165596731751e-11	9.58906372735996e-10	ENSMUSG00000033676	1.79144	16.7115	71.3093	69.8288	8.5548	16.0284	85.1016	55.8252	9.60623	16.6456	88.5552	92.3681
ENSMUSG00000029664	21789	Tfpi2	protein_coding	2	407.056	-3.2226	0.211515	1.05293409194986e-36	8.65153377934464e-35	ENSMUSG00000029664	94.9462	174.381	684.57	627.608	62.2167	190.56	613.118	668.987	54.4353	130.39	821.148	762.315
ENSMUSG00000026874	15139	Hc	protein_coding	1	73.0656	-3.22219	0.376148	1.94846156192181e-13	3.73242502967741e-12	ENSMUSG00000026874	8.95718	28.3369	93.4944	106.446	14.3876	53.428	162.467	128.123	11.2073	20.807	110.023	139.109
ENSMUSG00000020330	15366	Hmmr	protein_coding	1	296.903	-3.21931	0.279949	4.56470783325534e-22	1.56832639772825e-20	ENSMUSG00000020330	77.0318	78.4715	515.012	458.997	27.6087	126.446	560.897	496.936	48.0312	76.2922	579.634	517.484
ENSMUSG00000054690	59308	Emcn	protein_coding	2	147.153	-3.20657	0.30177	3.39542412145964e-19	1.00095029559182e-17	ENSMUSG00000054690	12.5401	58.1271	227.398	205.229	25.2755	69.4564	301.724	282.787	36.8239	98.4863	225.413	222.574
ENSMUSG00000041688	27494	Amot	protein_coding	1	905.397	-3.20637	0.198461	7.81548811357363e-41	7.62167979722188e-39	ENSMUSG00000041688	120.922	308.073	1676.56	1893.04	183.539	283.169	1292	1276.66	196.928	344.009	1707.37	1582.5
ENSMUSG00000025790	108116	Slco3a1	protein_coding	1	405.295	-3.20627	0.236878	1.78173732388503e-29	9.60993463321118e-28	ENSMUSG00000025790	65.3874	84.2843	695.662	691.476	101.88	108.637	553.16	627.805	67.2436	77.6793	794.313	996.018
ENSMUSG00000022123	64929	Scel	protein_coding	1	6.85206	-3.20443	1.44479	0.000751032	0.0046154	ENSMUSG00000022123	0	2.90635	2.37698	4.25785	0	0	13.5389	13.7275	1.60104	2.77426	18.7844	22.2574
ENSMUSG00000090919	241989	Pabpc4l	protein_coding	1	20.2949	-3.20092	0.956151	0.000167151	0.0011564	ENSMUSG00000090919	6.27003	11.6254	9.50791	25.5471	0	1.78093	40.6167	33.8612	0	2.77426	57.0242	54.5306
ENSMUSG00000054072	60440	Iigp1	protein_coding	1	404.473	-3.19536	0.24073	2.10035791233928e-28	1.07007416700156e-26	ENSMUSG00000054072	117.339	184.553	480.942	1052.54	75.0489	190.56	342.34	626.89	81.653	245.522	519.256	937.036
ENSMUSG00000050919	238803	Zfp366	protein_coding	1	24.2653	-3.19493	0.559955	1.99492571270227e-07	2.07767101329925e-06	ENSMUSG00000050919	4.47859	2.17977	21.3928	51.0942	4.2774	5.3428	48.3532	45.7584	3.20208	6.93566	50.3155	47.8534
ENSMUSG00000045763	70350	Basp1	protein_coding	2	2092.79	-3.19464	0.121025	4.21883019151845e-104	5.09133701050186e-101	ENSMUSG00000045763	300.066	1650.81	3278.64	2566.63	301.751	1836.14	3680.64	2670.46	294.591	1914.24	3543.55	3075.97
ENSMUSG00000062488	667370	Ifit3b	protein_coding	1	15.5778	-3.19132	0.7478	2.10871357106802e-05	0.000167767	ENSMUSG00000062488	6.27003	0	11.0926	54.5005	1.55542	0	11.6048	21.0488	1.60104	4.16139	19.4553	55.6435
ENSMUSG00000027955	68659	Gask1b	protein_coding	1	1493	-3.19031	0.166678	4.6575458037823e-56	1.03370749339348e-53	ENSMUSG00000027955	256.175	326.965	2529.1	2968.58	319.638	486.195	2231.98	2446.24	321.809	342.621	2736.49	2950.22
ENSMUSG00000085604	NA	Dhx58os	lncRNA	1	30.3906	-3.18402	0.693794	8.74542737574778e-06	7.38371041531762e-05	ENSMUSG00000085604	0	1.45318	28.5237	53.649	8.94365	10.6856	27.0778	87.8561	6.40415	0	67.7581	72.3365
ENSMUSG00000005958	13845	Ephb3	protein_coding	1	458.832	-3.17967	0.200292	2.28447473863543e-39	2.08070390227884e-37	ENSMUSG00000005958	84.1975	82.1045	750.333	898.407	116.656	117.542	694.351	786.129	75.2488	70.7437	862.071	968.196
ENSMUSG00000026580	20344	Selp	protein_coding	1	105.05	-3.17507	0.381171	9.37421264321696e-13	1.68692145319549e-11	ENSMUSG00000026580	18.8101	39.2358	116.472	125.181	9.3325	30.2759	241.766	206.828	27.2177	47.1625	218.034	180.285
ENSMUSG00000033355	67775	Rtp4	protein_coding	1	240.221	-3.17422	0.504355	2.03790423235986e-08	2.3790745358305e-07	ENSMUSG00000033355	71.6575	10.8988	333.569	786	60.6613	44.5234	197.281	421.892	38.4249	9.70992	221.388	686.64
ENSMUSG00000001655	15422	Hoxc13	protein_coding	1	22.0186	-3.17376	0.587462	6.45259040439334e-07	6.37957338036001e-06	ENSMUSG00000001655	5.37431	6.5393	25.3544	39.1723	3.49969	7.12374	23.2095	32.0309	3.20208	2.77426	43.6067	72.3365
ENSMUSG00000006586	12395	Runx1t1	protein_coding	1	148.961	-3.17345	0.262256	5.56026472167287e-24	2.13445629246087e-22	ENSMUSG00000006586	27.7673	38.5092	217.097	222.26	27.6087	55.209	249.502	244.35	32.0208	40.2268	279.083	353.892
ENSMUSG00000054580	18779	Pla2r1	protein_coding	1	274.16	-3.17189	0.241224	7.92331895149892e-28	3.91282265049853e-26	ENSMUSG00000054580	36.7245	77.0184	483.319	408.754	71.938	64.1136	450.651	517.07	40.026	59.6466	535.356	545.306
ENSMUSG00000046550	278240	Spin2c	protein_coding	1	9.32636	-3.16745	1.09492	0.000385588	0.00248758	ENSMUSG00000046550	0	5.08612	8.71558	15.3283	1.55542	0	9.67063	24.7095	0	5.54852	26.8349	14.4673
ENSMUSG00000024529	16948	Lox	protein_coding	1	55840.8	-3.16582	0.154846	2.44688509632496e-63	7.15862186741495e-61	ENSMUSG00000024529	10812.2	12585.2	87432.4	90909.4	11232.8	19928.7	94507.2	98957	11021.5	15393	104959	112351
ENSMUSG00000052316	74488	Lrrc15	protein_coding	1	20.9304	-3.16471	0.658025	4.74285476947345e-06	4.1741013101077e-05	ENSMUSG00000052316	3.58287	1.45318	23.7698	30.6565	3.88854	8.90467	27.0778	32.0309	3.20208	0	40.9232	75.6751
ENSMUSG00000030351	68498	Tspan11	protein_coding	1	218.388	-3.1644	0.695023	1.02168506179539e-05	8.54753763353866e-05	ENSMUSG00000030351	16.1229	22.5242	360.508	440.262	67.2718	94.3895	433.244	435.62	8.00519	40.2268	340.803	361.682
ENSMUSG00000017897	14049	Eya2	protein_coding	1	24.914	-3.16391	0.772055	3.49648198845378e-05	0.0002693	ENSMUSG00000017897	6.27003	2.90635	7.13093	28.1018	1.55542	3.56187	46.419	48.5039	3.20208	1.38713	76.4795	73.4494
ENSMUSG00000015652	70358	Steap1	protein_coding	2	507.355	-3.15125	0.213583	3.12197563967747e-34	2.25776133432705e-32	ENSMUSG00000015652	55.5345	371.287	841.45	582.474	97.2136	525.376	800.728	690.951	59.2384	489.657	823.161	751.187
ENSMUSG00000053062	67374	Jam2	protein_coding	2	302.342	-3.14882	0.205162	8.30415523637136e-37	6.91141954565063e-35	ENSMUSG00000053062	35.8287	209.984	414.386	424.082	56.7727	235.083	520.28	511.579	65.6426	184.488	473.636	496.34
ENSMUSG00000031070	211577	Mrgprf	protein_coding	1	283.512	-3.14856	0.650808	4.52928787452666e-06	3.99707584868534e-05	ENSMUSG00000031070	27.7673	2.90635	596.621	565.443	77.382	32.0568	452.586	442.941	24.0156	11.097	552.799	616.529
ENSMUSG00000090061	319807	Nwd2	protein_coding	2	119.884	-3.14764	0.353762	4.02999115928809e-14	8.12438310424362e-13	ENSMUSG00000090061	12.5401	143.138	242.452	194.158	17.4984	124.665	216.622	129.039	11.2073	123.455	124.782	99.0453
ENSMUSG00000031877	72361	Ces2g	protein_coding	1	505.987	-3.14761	0.163209	1.61742407432744e-56	3.67421664131629e-54	ENSMUSG00000031877	99.4247	177.288	885.82	888.188	104.991	122.884	922.578	831.887	81.653	131.777	905.007	920.343
ENSMUSG00000074577	69553	Ripor3	protein_coding	1	151.846	-3.14441	0.334837	2.0035221384225e-15	4.53528827324737e-14	ENSMUSG00000074577	17.9144	53.041	196.497	335.519	49.3845	64.1136	210.82	288.278	16.0104	48.5496	297.197	244.831
ENSMUSG00000073599	68545	Ecscr	protein_coding	1	65.3228	-3.14064	0.34367	9.76856131518319e-15	2.09077708183404e-13	ENSMUSG00000073599	8.95718	19.6179	91.9098	111.556	14.3876	8.90467	119.916	151.003	16.0104	26.3555	100.631	114.626
ENSMUSG00000031189	14266	Aff2	protein_coding	1	137.258	-3.1394	0.285336	3.50738035190421e-20	1.08358411543869e-18	ENSMUSG00000031189	17.9144	50.8612	228.19	241.846	33.4415	17.8093	222.425	240.689	25.6166	40.2268	264.324	263.75
ENSMUSG00000047735	209086	Samd9l	protein_coding	1	632.036	-3.13839	0.2463	3.66153393506258e-26	1.62530020119824e-24	ENSMUSG00000047735	156.751	97.3628	1007.84	1399.13	122.878	121.104	746.573	1056.1	153.7	223.328	982.829	1516.84
ENSMUSG00000016494	12490	Cd34	protein_coding	1	1212.55	-3.13786	0.125108	1.69017458968657e-93	1.6317790576129e-90	ENSMUSG00000016494	224.825	315.339	2090.16	2234.52	253.922	267.14	2115.93	2032.59	251.363	255.232	2268.22	2241.32
ENSMUSG00000041741	54611	Pde3a	protein_coding	1	481.38	-3.13254	0.146955	2.85217294057834e-68	1.01986309832643e-65	ENSMUSG00000041741	96.7376	98.0894	857.297	944.392	108.102	73.0183	806.531	856.597	96.0623	90.1635	835.907	913.665
ENSMUSG00000030641	74041	Ddias	protein_coding	1	121.878	-3.1318	0.365159	2.84764225613293e-13	5.35395563034769e-12	ENSMUSG00000030641	18.8101	66.1195	140.242	166.908	19.8316	21.3712	235.963	200.422	30.4197	34.6783	246.21	281.556
ENSMUSG00000027463	69698	Slc52a3	protein_coding	1	4.83918	-3.12938	1.583	0.000991857	0.00594038	ENSMUSG00000027463	0	0	2.37698	7.66414	0	0	11.6048	5.491	0	4.16139	13.4175	13.3544
ENSMUSG00000078502	433801	Zfp268	protein_coding	1	22.0945	-3.12156	0.684468	1.11351928446941e-05	9.263348386662e-05	ENSMUSG00000078502	0	13.8052	19.8081	26.3987	5.05511	5.3428	25.1436	37.5219	4.80312	9.70992	52.9989	64.5464
ENSMUSG00000045868	74558	Gvin1	protein_coding	1	20.0232	-3.12066	0.571158	6.039467635979e-07	5.99260434651175e-06	ENSMUSG00000045868	5.37431	5.08612	19.0158	53.649	4.2774	3.56187	25.1436	25.6247	3.20208	5.54852	20.7971	68.9979
ENSMUSG00000031538	18791	Plat	protein_coding	2	1559.82	-3.11806	0.237325	1.4606943358691e-27	7.0511367328241e-26	ENSMUSG00000031538	196.162	1203.96	2388.07	2197.05	367.856	790.735	2185.56	1995.06	219.342	1062.54	3135.66	2975.81
ENSMUSG00000027656	22403	Ccn5	protein_coding	1	985.71	-3.11525	0.556704	3.80328217619011e-07	3.86513555473973e-06	ENSMUSG00000027656	140.628	50.8612	1287.53	1952.65	323.916	172.751	1396.44	1642.73	88.0571	90.1635	2145.45	2537.34
ENSMUSG00000051111	75209	Sv2c	protein_coding	2	26.1558	-3.10813	0.671254	9.40476789392245e-06	7.90237873210394e-05	ENSMUSG00000051111	2.68716	15.9849	62.5937	28.1018	2.72198	0	56.0897	29.2854	0	13.8713	79.163	23.3703
ENSMUSG00000025496	13491	Drd4	protein_coding	1	4.40915	-3.10741	1.63112	0.00105343	0.00628964	ENSMUSG00000025496	0	0	7.13093	5.961	0	0	3.86825	3.66067	0	5.54852	6.70873	20.0316
ENSMUSG00000050368	15430	Hoxd10	protein_coding	1	18.9874	-3.10484	0.686117	1.28457892606342e-05	0.000105684	ENSMUSG00000050368	0.895718	4.35953	19.0158	34.9144	5.44396	1.78093	42.5508	35.6915	0	5.54852	40.9232	36.7247
ENSMUSG00000064262	243374	Gimap8	protein_coding	2	33.2577	-3.09753	0.505371	5.14231944956456e-08	5.7494525912937e-07	ENSMUSG00000064262	2.68716	18.1647	47.5395	45.9848	5.44396	5.3428	63.8262	74.1286	11.2073	22.1941	40.2524	62.3207
ENSMUSG00000002565	20259	Scin	protein_coding	2	30.9984	-3.09612	0.696318	1.63849102255421e-05	0.000132597	ENSMUSG00000002565	8.06147	23.9774	63.3861	62.1647	0.777709	0	56.0897	47.5887	4.80312	20.807	40.9232	43.4019
ENSMUSG00000025185	67573	Loxl4	protein_coding	1	298.891	-3.09386	0.206687	7.47959596510936e-35	5.61959215915551e-33	ENSMUSG00000025185	39.4116	99.5426	585.529	449.629	62.6055	149.598	555.094	489.615	49.6322	137.326	534.686	434.019
ENSMUSG00000019970	20393	Sgk1	protein_coding	2	3180.3	-3.09152	0.201914	2.50248551999544e-36	2.03027281115932e-34	ENSMUSG00000019970	543.701	2946.32	4981.35	6321.21	696.827	1563.66	4297.63	4785.41	566.768	2519.03	4128.55	4813.16
ENSMUSG00000032625	330267	Thsd7a	protein_coding	1	1600.31	-3.09009	0.134793	5.05728251237471e-78	2.9591232736801e-75	ENSMUSG00000032625	322.459	468.65	2576.64	2691.82	380.688	436.329	2781.27	2787.6	291.389	398.107	2865.97	3202.84
ENSMUSG00000033595	213469	Lgi3	protein_coding	1	62.9673	-3.08192	0.347781	6.98104378493528e-14	1.37829217222204e-12	ENSMUSG00000033595	12.5401	0.726588	99.8331	113.259	15.943	5.3428	106.377	118.972	8.00519	5.54852	135.516	133.544
ENSMUSG00000078202	67122	Nrarp	protein_coding	2	23.3883	-3.07629	0.671545	1.17590032377412e-05	9.74065180255445e-05	ENSMUSG00000078202	3.58287	10.8988	25.3544	30.6565	1.55542	14.2475	69.6286	53.9949	4.80312	15.2584	32.8728	17.8059
ENSMUSG00000026586	18933	Prrx1	protein_coding	2	7778.09	-3.07505	0.134191	8.78201423058393e-78	4.98740919936309e-75	ENSMUSG00000026586	1217.28	3384.45	12922.8	11135.1	1451.98	4172.73	13865.8	11715.1	1522.59	4491.53	14528.4	12929.3
ENSMUSG00000063727	18383	Tnfrsf11b	protein_coding	2	5.7779	-3.07291	1.53377	0.00111215	0.00661568	ENSMUSG00000063727	0	5.08612	11.8849	2.55471	0	0	19.3413	13.7275	0	0	10.0631	6.67721
ENSMUSG00000037254	16425	Itih2	protein_coding	1	38.2472	-3.06654	0.483556	2.37731591741351e-08	2.76194904027301e-07	ENSMUSG00000037254	0.895718	8.71906	86.3635	57.0552	8.16594	5.3428	102.509	60.401	8.00519	4.16139	58.3659	58.9821
ENSMUSG00000078920	15953	Ifi47	protein_coding	1	58.1389	-3.06639	0.389225	1.7539611520292e-11	2.81523157809907e-10	ENSMUSG00000078920	23.2887	11.6254	57.8398	189.9	16.7207	7.12374	59.9579	110.735	6.40415	18.0327	36.898	159.14
ENSMUSG00000041559	14264	Fmod	protein_coding	1	58.771	-3.06527	0.329882	5.7387736936182e-15	1.25634899376501e-13	ENSMUSG00000041559	12.5401	22.5242	70.517	107.298	13.6099	32.0568	90.9039	101.584	11.2073	24.9684	77.8212	140.222
ENSMUSG00000024501	22240	Dpysl3	protein_coding	2	553.865	-3.05982	0.203226	4.8019692023298e-35	3.6794136241185e-33	ENSMUSG00000024501	65.3874	449.032	837.488	651.452	87.1034	395.367	986.405	753.183	99.2644	654.726	925.804	741.171
ENSMUSG00000017309	52685	Cd300lg	protein_coding	1	413.261	-3.05982	0.24209	1.78824664730491e-25	7.44164967948501e-24	ENSMUSG00000017309	65.3874	60.3068	585.529	680.405	95.6582	113.98	767.848	937.131	121.679	105.422	611.165	814.62
ENSMUSG00000020310	17123	Madcam1	protein_coding	1	31.9067	-3.05817	0.469964	1.21450063715737e-08	1.45657098154482e-07	ENSMUSG00000020310	6.27003	5.08612	57.0475	62.1647	6.99938	8.90467	67.6944	73.2134	3.20208	4.16139	46.9611	41.1762
ENSMUSG00000010797	22413	Wnt2	protein_coding	2	103.734	-3.05702	0.46571	9.54411768431291e-09	1.15976946737821e-07	ENSMUSG00000010797	5.37431	43.5953	236.113	173.72	27.9975	62.3327	177.94	115.311	3.20208	26.3555	248.223	124.641
ENSMUSG00000038349	227120	Plcl1	protein_coding	1	137.185	-3.05399	0.250752	8.09188014354176e-24	3.07571089944189e-22	ENSMUSG00000038349	31.3501	33.4231	264.637	242.698	23.7201	32.0568	218.556	226.961	27.2177	59.6466	252.248	233.703
ENSMUSG00000053930	380702	Shisa6	protein_coding	1	18.6138	-3.05304	0.725359	3.43499787722586e-05	0.000265199	ENSMUSG00000053930	0	2.17977	37.2393	30.6565	4.2774	0	54.1555	24.7095	0	1.38713	44.2776	24.4831
ENSMUSG00000046699	245446	Slitrk4	protein_coding	1	3.60492	-3.05273	1.59198	0.00118488	0.00701592	ENSMUSG00000046699	0	0	2.37698	3.40628	0	0	3.86825	12.8123	0	1.38713	9.39222	10.0158
ENSMUSG00000019124	69938	Scrn1	protein_coding	1	190.955	-3.0527	0.373138	3.73423300161618e-12	6.44940116531367e-11	ENSMUSG00000019124	12.5401	31.2433	256.714	332.964	64.5498	55.209	253.371	336.782	44.8291	36.0654	389.777	477.421
ENSMUSG00000026605	108000	Cenpf	protein_coding	1	382.455	-3.05246	0.274608	2.87389814883708e-20	8.97930410289565e-19	ENSMUSG00000026605	66.2832	137.325	572.852	657.413	92.5473	146.037	733.034	714.746	67.2436	47.1625	713.809	641.013
ENSMUSG00000074813	100043424	Morrbid	lncRNA	1	48.6792	-3.05165	0.43382	1.18592041413321e-09	1.56413505987009e-08	ENSMUSG00000074813	7.16575	23.2508	46.7472	80.0477	10.1102	19.5903	61.8921	93.3471	9.60623	20.807	124.782	86.8038
ENSMUSG00000036334	242050	Igsf10	protein_coding	1	559.121	-3.05099	0.210615	1.3590704200813e-32	8.89569177672874e-31	ENSMUSG00000036334	121.818	124.247	799.457	906.923	114.712	179.874	912.908	944.453	126.482	95.712	1136.46	1246.41
ENSMUSG00000040717	171463	Il17rd	protein_coding	1	200.032	-3.05	0.209011	4.97535965735882e-33	3.35906362321474e-31	ENSMUSG00000040717	46.5774	82.8311	282.068	339.777	36.5523	78.3611	319.131	344.103	40.026	84.615	389.106	357.231
ENSMUSG00000044254	100102	Pcsk9	protein_coding	1	266.762	-3.0465	0.540265	3.96771359716915e-07	4.0301200340736e-06	ENSMUSG00000044254	17.9144	18.1647	538.782	561.185	89.0476	51.6471	421.64	399.013	40.026	48.5496	428.688	586.482
ENSMUSG00000028268	55932	Gbp3	protein_coding	1	196.252	-3.04186	0.283482	4.96262380233951e-19	1.45849776254754e-17	ENSMUSG00000028268	77.9275	19.6179	213.928	618.24	41.6074	17.8093	179.874	334.036	49.6322	26.3555	259.628	516.371
ENSMUSG00000052544	20447	St6galnac3	protein_coding	2	11.2822	-3.04099	0.918647	0.000256673	0.00171908	ENSMUSG00000052544	0.895718	11.6254	9.50791	17.0314	1.55542	14.2475	15.473	22.8792	0	5.54852	25.4932	11.1287
ENSMUSG00000020598	319504	Nrcam	protein_coding	1	625.789	-3.03701	0.215637	6.94138606580468e-31	4.1754275247546e-29	ENSMUSG00000020598	103.903	180.194	1029.23	858.383	141.154	224.398	1174.01	844.699	105.669	155.359	1372.61	1319.86
ENSMUSG00000029417	17329	Cxcl9	protein_coding	1	56.7675	-3.03066	0.387687	2.80414382014852e-11	4.39847384429307e-10	ENSMUSG00000029417	17.0186	18.8913	61.8014	131.142	11.2768	8.90467	54.1555	99.7532	12.8083	13.8713	111.365	140.222
ENSMUSG00000027748	22066	Trpc4	protein_coding	1	60.2299	-3.02996	0.414172	3.41254943652152e-10	4.77831160767179e-09	ENSMUSG00000027748	8.06147	14.5318	100.625	149.025	11.6656	10.6856	98.6405	118.972	19.2125	1.38713	115.39	74.5622
ENSMUSG00000027800	17112	Tm4sf1	protein_coding	2	323.627	-3.02951	0.230392	3.16724463677076e-27	1.48474617248188e-25	ENSMUSG00000027800	59.1174	259.392	560.174	458.145	63.3833	235.083	671.142	475.887	27.2177	213.618	450.826	409.536
ENSMUSG00000021198	217843	Unc79	protein_coding	1	32.5475	-3.02109	0.557355	9.32185925636699e-07	9.04956160790298e-06	ENSMUSG00000021198	2.68716	5.81271	23.7698	55.3521	5.44396	12.4665	50.2873	60.401	12.8083	20.807	61.7203	79.0137
ENSMUSG00000020810	114886	Cygb	protein_coding	1	2521.74	-3.01891	0.23504	4.72117248589452e-26	2.07656308724686e-24	ENSMUSG00000020810	446.068	439.586	3648.66	4824.15	855.091	625.108	3442.75	4555.7	523.54	342.621	4461.3	6096.3
ENSMUSG00000023903	240047	Mmp25	protein_coding	5	8.26801	-3.01119	1.4322	0.00122194	0.00721319	ENSMUSG00000023903	0	42.1421	0.792326	4.25785	0	12.4665	3.86825	3.66067	0	16.6456	5.36698	10.0158
ENSMUSG00000007682	13371	Dio2	protein_coding	2	319.294	-3.00302	0.226533	1.6404515507334e-27	7.89912194341927e-26	ENSMUSG00000007682	25.0801	153.31	992.784	227.369	26.4421	147.818	970.932	194.015	19.2125	131.777	751.377	191.413
ENSMUSG00000053395	81905	Cacng8	protein_coding	1	19.8722	-3.00179	0.875263	0.000223845	0.00151127	ENSMUSG00000053395	4.47859	0	22.1851	28.1018	3.11083	14.2475	15.473	26.5399	0	2.77426	53.6698	67.885
ENSMUSG00000082154	NA	Gm16464	processed_pseudogene	2	21.2293	-2.99705	0.660189	1.6074764081533e-05	0.000130305	ENSMUSG00000082154	2.68716	8.71906	41.2009	51.0942	0.777709	5.3428	38.6825	29.2854	9.60623	5.54852	32.8728	28.9346
ENSMUSG00000022912	19128	Pros1	protein_coding	1	3304.43	-2.99546	0.172883	4.43483140834731e-45	5.35200997898614e-43	ENSMUSG00000022912	710.305	947.471	5261.04	5163.93	735.324	1597.5	5854.6	5861.65	637.213	1002.9	5892.95	5988.35
ENSMUSG00000052726	240776	Kcnt2	protein_coding	2	69.5189	-2.99109	0.433061	2.65372147129622e-09	3.39567315369508e-08	ENSMUSG00000052726	28.663	31.2433	103.002	107.298	5.83281	17.8093	125.718	124.463	8.00519	34.6783	97.2765	150.237
ENSMUSG00000079105	109828	C7	protein_coding	1	745.967	-2.99036	0.253705	3.03338214351023e-22	1.05916050287593e-20	ENSMUSG00000079105	97.6333	116.981	1154.42	1302.9	166.819	153.16	1555.04	1459.69	217.741	234.425	1271.97	1220.82
ENSMUSG00000047638	20186	Nr1h4	protein_coding	1	68.0653	-2.98896	0.333801	6.57449270774299e-14	1.30201927891087e-12	ENSMUSG00000047638	13.4358	15.2584	139.449	119.22	10.4991	16.0284	104.443	97.0077	20.8135	12.4842	130.149	137.996
ENSMUSG00000056025	12722	Clca3a1	protein_coding	1	36.7087	-2.98842	0.502155	1.45768954191666e-07	1.54821382645043e-06	ENSMUSG00000056025	9.8529	23.2508	29.3161	53.649	7.77709	24.9331	44.4849	99.7532	6.40415	4.16139	55.6824	81.2394
ENSMUSG00000024500	72930	Ppp2r2b	protein_coding	2	14.4193	-2.98585	0.934329	0.000355405	0.00231529	ENSMUSG00000024500	1.79144	10.8988	23.7698	14.4767	0	3.56187	54.1555	21.0488	3.20208	5.54852	16.7718	17.8059
ENSMUSG00000121484	546546	Serpina3h	lncRNA	1	17.3035	-2.98566	0.633287	9.97314276828e-06	8.35813427572563e-05	ENSMUSG00000121484	4.47859	4.35953	21.3928	38.3207	1.55542	14.2475	19.3413	34.7764	4.80312	9.70992	26.8349	27.8217
ENSMUSG00000103560	NA	Gm38070	TEC	1	9.17529	-2.98546	0.910782	0.000307795	0.00202495	ENSMUSG00000103560	0	4.35953	11.8849	12.7736	1.16656	8.90467	7.73651	17.3882	3.20208	2.77426	15.4301	24.4831
ENSMUSG00000001741	16170	Il16	protein_coding	1	186.249	-2.98416	0.218611	6.31237401214913e-29	3.33020846449693e-27	ENSMUSG00000001741	42.9945	47.2282	298.707	342.331	41.2186	37.3996	411.969	314.818	33.6218	43.0011	294.513	327.184
ENSMUSG00000026072	16177	Il1r1	protein_coding	1	6807.91	-2.98339	0.160452	2.09206450065026e-51	3.48238564164275e-49	ENSMUSG00000026072	1151.89	2397.74	12645.5	11781.5	1567.08	3414.05	11757.6	11690.3	1540.2	2433.03	10462.3	10853.8
ENSMUSG00000059493	195727	Nhs	protein_coding	1	27.3267	-2.98301	0.664247	1.9073578467455e-05	0.000152818	ENSMUSG00000059493	1.79144	17.4381	12.6772	27.2503	6.61052	8.90467	48.3532	49.419	4.80312	9.70992	63.062	77.9008
ENSMUSG00000006014	96875	Prg4	protein_coding	2	7876.6	-2.98204	0.199575	3.95201928831767e-34	2.83678588989316e-32	ENSMUSG00000006014	1008.58	5043.25	13785.7	9594.65	1941.16	4696.32	15213.8	10758.7	1202.38	4603.89	13153.8	13516.9
ENSMUSG00000017697	11486	Ada	protein_coding	1	172.671	-2.9816	0.26199	7.00023102545249e-21	2.24530665897778e-19	ENSMUSG00000017697	32.2459	51.5878	267.806	298.05	38.4966	81.923	290.119	234.283	24.0156	59.6466	404.536	289.346
ENSMUSG00000021364	54326	Elovl2	protein_coding	5	11.1299	-2.98049	1.11875	0.000790964	0.00484541	ENSMUSG00000021364	1.79144	15.9849	11.8849	10.2188	0	19.5903	9.67063	13.7275	0	19.4198	23.4805	7.79008
ENSMUSG00000045328	229841	Cenpe	protein_coding	1	395.494	-2.97841	0.208643	2.32159823496517e-31	1.43219617632404e-29	ENSMUSG00000045328	100.32	122.067	648.915	589.287	76.9932	158.503	676.944	753.183	68.8446	84.615	792.972	673.286
ENSMUSG00000016756	12763	Cmah	protein_coding	1	98.0297	-2.9775	0.333873	8.63098105935872e-14	1.69193516015388e-12	ENSMUSG00000016756	23.2887	39.2358	114.887	158.392	20.9981	21.3712	172.137	203.167	19.2125	13.8713	203.945	185.849
ENSMUSG00000033952	12316	Aspm	protein_coding	1	249.174	-2.97427	0.208599	2.84861724539619e-31	1.74615715528111e-29	ENSMUSG00000033952	50.1602	76.2918	381.901	403.645	60.6613	48.0852	417.771	471.311	49.6322	63.808	513.889	452.938
ENSMUSG00000036502	245386	Tmem255a	protein_coding	1	28.5101	-2.97062	0.491441	1.07087423052094e-07	1.15581389139904e-06	ENSMUSG00000036502	3.58287	3.63294	64.1784	46.8364	6.22167	8.90467	32.8802	52.1645	8.00519	5.54852	45.6193	64.5464
ENSMUSG00000035208	276950	Slfn8	protein_coding	1	282.259	-2.96811	0.228798	2.63392787480566e-26	1.18275612406099e-24	ENSMUSG00000035208	87.7804	138.052	398.54	559.482	53.6619	170.97	338.472	430.129	59.2384	112.358	405.207	633.222
ENSMUSG00000097451	NA	Rian	lncRNA	2	1162.47	-2.96634	0.21031	1.28597557320215e-30	7.52451586150311e-29	ENSMUSG00000097451	228.408	661.922	2027.56	1873.46	274.92	320.568	1967.01	1844.06	196.928	402.268	2168.26	1984.25
ENSMUSG00000053846	16891	Lipg	protein_coding	2	570.002	-2.96357	0.218537	1.74270649271095e-28	8.97331191140153e-27	ENSMUSG00000053846	97.6333	233.961	968.222	859.235	151.264	343.72	930.315	873.985	97.6633	194.198	964.715	1125.11
ENSMUSG00000020051	18478	Pah	protein_coding	1	11.3802	-2.95954	1.03398	0.000636763	0.0039611	ENSMUSG00000020051	1.79144	4.35953	41.2009	14.4767	0	0	19.3413	10.982	1.60104	5.54852	19.4553	17.8059
ENSMUSG00000048572	226040	Tmem252	protein_coding	2	504.877	-2.95938	0.203543	2.47120202908231e-32	1.59586755784449e-30	ENSMUSG00000048572	74.3446	414.155	759.84	721.28	106.157	290.292	856.818	944.453	113.674	403.655	691.67	682.189
ENSMUSG00000022762	17968	Ncam2	protein_coding	1	13.2592	-2.95757	0.874519	0.000270273	0.00180391	ENSMUSG00000022762	3.58287	0	25.3544	38.3207	1.55542	7.12374	13.5389	16.473	0	8.32279	21.4679	23.3703
ENSMUSG00000022579	68453	Gpihbp1	protein_coding	1	254.332	-2.95161	0.283687	8.79345423124447e-18	2.37805052872688e-16	ENSMUSG00000022579	25.0801	75.5652	470.642	418.121	81.2706	94.3895	460.322	495.106	49.6322	69.3566	401.853	410.649
ENSMUSG00000042751	226518	Nmnat2	protein_coding	2	1086.97	-2.95008	0.211988	8.56625426186889e-30	4.75304033167892e-28	ENSMUSG00000042751	156.751	801.427	2126.6	1385.51	237.979	516.471	1717.5	1254.69	163.306	735.18	2076.35	1871.85
ENSMUSG00000028047	21827	Thbs3	protein_coding	1	408.425	-2.94456	0.186899	2.03270907217548e-37	1.73670705639984e-35	ENSMUSG00000028047	74.3446	93.7299	758.256	659.116	95.2693	83.7039	616.986	662.581	100.865	113.745	834.566	807.943
ENSMUSG00000022512	12737	Cldn1	protein_coding	2	36.3514	-2.94162	0.601962	6.63011812748882e-06	5.71012269953977e-05	ENSMUSG00000022512	0.895718	21.0711	95.0791	27.2503	3.88854	53.428	92.8381	24.7095	1.60104	26.3555	62.3912	26.7089
ENSMUSG00000043629	67080	1700019D03Rik	protein_coding	1	18.3883	-2.93765	0.63078	1.3277740086867e-05	0.000109005	ENSMUSG00000043629	4.47859	11.6254	32.4854	24.6956	1.55542	3.56187	25.1436	27.455	4.80312	9.70992	29.5184	45.6276
ENSMUSG00000044258	13024	Ctla2a	protein_coding	1	5432.41	-2.93584	0.221741	3.78672880039339e-27	1.76187822666978e-25	ENSMUSG00000044258	1411.65	2811.9	9459.58	8174.23	1174.73	3184.31	10570	10010.1	656.426	2283.22	7841.83	7610.91
ENSMUSG00000021318	14634	Gli3	protein_coding	2	605.428	-2.93306	0.160578	2.72895741808535e-49	4.02239990731375e-47	ENSMUSG00000021318	90.4676	286.276	1090.24	938.431	134.544	345.501	1003.81	861.172	131.285	306.556	1094.19	982.663
ENSMUSG00000034675	56320	Dbn1	protein_coding	2	5344.76	-2.93292	0.175661	1.27789779683159e-41	1.31249619994794e-39	ENSMUSG00000034675	920.799	3584.99	9209.2	8697.94	1421.26	2870.87	8537.23	7637.99	818.131	3444.25	8532.16	8462.26
ENSMUSG00000043895	14739	S1pr2	protein_coding	1	1214.27	-2.932	0.224457	1.77555247192271e-26	8.04792081698488e-25	ENSMUSG00000043895	249.905	338.59	2356.38	2700.33	377.189	357.968	1874.17	1890.74	185.72	253.845	2055.55	1930.83
ENSMUSG00000042793	329252	Lgr6	protein_coding	1	53.8228	-2.93087	0.483609	1.13897960784738e-07	1.22384848346828e-06	ENSMUSG00000042793	8.06147	30.5167	57.0475	68.9772	15.5542	26.714	100.575	74.1286	4.80312	9.70992	107.34	142.447
ENSMUSG00000035873	114774	Pawr	protein_coding	1	47.5923	-2.93074	0.361844	1.00689120838997e-11	1.66741529526604e-10	ENSMUSG00000035873	8.95718	19.6179	91.1175	87.7118	11.2768	17.8093	87.0357	77.7892	6.40415	15.2584	72.4543	75.6751
ENSMUSG00000045392	258571	Or5m3b	protein_coding	5	1166.49	-2.92864	0.220476	2.81901285775096e-27	1.32761754317837e-25	ENSMUSG00000045392	138.836	1935.63	2239.11	756.195	77.7709	1193.23	2262.93	884.052	92.8602	1843.5	1789.22	784.573
ENSMUSG00000035934	208076	Pknox2	protein_coding	2	665.922	-2.92543	0.196981	1.96371044858054e-33	1.36393111696553e-31	ENSMUSG00000035934	115.548	377.826	858.089	914.587	153.986	370.434	1073.44	964.586	132.886	425.849	1312.9	1290.93
ENSMUSG00000050711	20254	Scg2	protein_coding	2	27.4668	-2.92343	0.560464	2.43397115873906e-06	2.24135928561237e-05	ENSMUSG00000050711	5.37431	23.9774	60.2168	39.1723	2.72198	10.6856	27.0778	40.2674	6.40415	9.70992	58.3659	45.6276
ENSMUSG00000013584	19378	Aldh1a2	protein_coding	2	3.88316	-2.92297	1.52886	0.00158061	0.00908606	ENSMUSG00000013584	0	0.726588	5.54628	6.81257	0	3.56187	11.6048	10.982	0	0	4.02524	3.33861
ENSMUSG00000009731	16506	Kcnd1	protein_coding	1	216.51	-2.9209	0.289066	7.90505152577686e-17	1.98231999884708e-15	ENSMUSG00000009731	33.1416	50.8612	282.86	311.675	68.8272	58.7708	319.131	379.794	48.0312	45.7753	452.839	546.419
ENSMUSG00000075602	110454	Ly6a	protein_coding	1	8541.7	-2.92068	0.396669	4.1872223327888e-10	5.82081180877027e-09	ENSMUSG00000075602	1569.3	1243.19	14226.2	14798.6	2965.01	2619.75	13128.9	14607.9	1179.97	1381.58	15481.7	19298.3
ENSMUSG00000060227	319996	Golm2	protein_coding	2	550.935	-2.91645	0.204438	5.30328126144292e-31	3.22015905274218e-29	ENSMUSG00000060227	143.315	310.253	774.895	856.68	82.0483	245.769	924.513	820.905	123.28	274.652	1066.69	988.228
ENSMUSG00000090963	NA	Gm17655	protein_coding	2	12.242	-2.91434	0.810275	0.000194656	0.00132766	ENSMUSG00000090963	1.79144	10.8988	13.4695	27.2503	0.777709	0	15.473	20.1337	4.80312	9.70992	18.1136	24.4831
ENSMUSG00000057880	268860	Abat	protein_coding	1	1004.02	-2.91145	0.19197	1.13184673505708e-34	8.43815776340431e-33	ENSMUSG00000057880	243.635	209.984	1181.36	1838.54	300.584	203.027	1353.89	1824.84	256.166	199.747	1885.82	2550.7
ENSMUSG00000039542	17967	Ncam1	protein_coding	1	1029.72	-2.90884	0.175337	5.87734799522221e-41	5.79008736937478e-39	ENSMUSG00000039542	207.807	337.864	1663.88	1519.2	283.475	370.434	1669.15	1739.73	190.524	303.782	2015.3	2055.47
ENSMUSG00000021872	75019	Rnase10	protein_coding	1	9.15262	-2.90593	1.04255	0.000794396	0.00486489	ENSMUSG00000021872	3.58287	0	10.3002	10.2188	0	1.78093	19.3413	23.7943	0	0	17.4427	23.3703
ENSMUSG00000029126	18196	Nsg1	protein_coding	1	237.371	-2.9029	0.203268	5.42760599468428e-31	3.2853179984752e-29	ENSMUSG00000029126	52.8474	58.8537	324.854	390.019	59.1059	80.142	388.759	442.941	59.2384	61.0338	442.105	488.55
ENSMUSG00000042842	20708	Serpinb6b	protein_coding	2	6.2545	-2.90196	1.22151	0.00128003	0.00752523	ENSMUSG00000042842	0.895718	3.63294	4.75395	9.36728	0	3.56187	9.67063	23.7943	1.60104	4.16139	8.05047	5.56435
ENSMUSG00000036446	17022	Lum	protein_coding	1	4431.07	-2.90126	0.177568	9.38695456869643e-40	8.71407239264228e-38	ENSMUSG00000036446	1111.59	1315.85	8369.34	8462.06	723.658	1424.75	6935.78	6801.52	1208.78	1102.77	7804.26	7912.5
ENSMUSG00000015653	74051	Steap2	protein_coding	2	1607.32	-2.89913	0.170923	1.27006266594678e-42	1.34745274817397e-40	ENSMUSG00000015653	285.734	925.674	2113.13	2140	341.803	1218.16	2591.73	2643	385.85	968.218	2763.32	2911.27
ENSMUSG00000055172	50909	C1ra	protein_coding	1	2066.95	-2.89875	0.164285	6.61977436483245e-46	8.35432831441502e-44	ENSMUSG00000055172	468.461	486.814	3406.21	3685.6	586.003	692.783	3686.45	3632.3	413.068	450.818	3373.15	3921.75
ENSMUSG00000009214	66139	Mymk	protein_coding	2	15.556	-2.89759	0.917653	0.000460038	0.00292392	ENSMUSG00000009214	2.68716	29.0635	14.2619	36.6175	1.16656	3.56187	3.86825	16.473	1.60104	16.6456	39.5815	21.1445
ENSMUSG00000020121	117600	Srgap1	protein_coding	2	1885.16	-2.89328	0.203039	8.12327284405146e-31	4.85610759584488e-29	ENSMUSG00000020121	266.924	1052.83	3029.85	3212.98	497.734	1036.5	2711.65	2489.26	429.078	1382.97	3054.48	3457.68
ENSMUSG00000106734	NA	Gm20559	lncRNA	1	154.663	-2.89086	0.238497	5.42559329122991e-23	1.96553059775532e-21	ENSMUSG00000106734	39.4116	38.5092	181.443	355.105	48.9956	37.3996	139.257	291.938	51.2332	34.6783	207.3	430.68
ENSMUSG00000049929	78134	Lpar4	protein_coding	1	282.024	-2.89067	0.230227	1.74522140589542e-24	6.8215546814645e-23	ENSMUSG00000049929	61.8046	138.052	432.61	408.754	40.8297	105.075	522.214	465.82	86.4561	123.455	491.75	507.468
ENSMUSG00000014599	12977	Csf1	protein_coding	2	11643.5	-2.88945	0.133211	6.75088374071242e-68	2.32772882409672e-65	ENSMUSG00000014599	2207.95	8228.61	19689.3	18928.7	2634.49	6135.32	17271.8	16572.8	2488.01	7762.39	18267.9	19535.3
ENSMUSG00000073489	15951	Ifi204	protein_coding	2	3374.21	-2.88891	0.148602	4.59405534238893e-55	9.53834565657935e-53	ENSMUSG00000073489	778.379	2035.17	5432.98	6172.19	601.946	2060.54	4756.02	4749.72	861.359	2252.7	4933.6	5855.92
ENSMUSG00000090084	51795	Srpx	protein_coding	1	9118.8	-2.88535	0.147694	1.51792547635945e-55	3.22083769483786e-53	ENSMUSG00000090084	1934.75	3091.63	17078.6	15175.8	2259.24	3583.24	16151.9	14716.8	1833.19	2302.64	15889	15408.8
ENSMUSG00000060572	17150	Mfap2	protein_coding	1	838.579	-2.88486	0.519038	8.41411506781812e-07	8.20960827915614e-06	ENSMUSG00000060572	130.775	95.1831	1701.92	1817.25	302.918	226.179	1255.25	1387.39	99.2644	58.2595	1340.4	1648.16
ENSMUSG00000025784	21922	Clec3b	protein_coding	1	948.319	-2.88434	0.166664	3.75216701833501e-44	4.23687678111291e-42	ENSMUSG00000025784	173.769	279.01	1751.83	1681.85	243.034	179.874	1758.12	1681.16	243.358	242.748	1536.97	1608.1
ENSMUSG00000037410	67016	Tbc1d2b	protein_coding	1	5252.8	-2.88306	0.249135	3.75643923867034e-21	1.21495955208519e-19	ENSMUSG00000037410	1085.61	965.636	8584.85	9894.4	1747.51	1382.01	7864.16	8139.5	959.022	632.532	10478.4	11300.1
ENSMUSG00000019990	29863	Pde7b	protein_coding	1	524.268	-2.87829	0.264625	5.80637969373357e-19	1.69614804094254e-17	ENSMUSG00000019990	132.566	150.404	768.556	1065.32	148.542	178.093	897.435	904.185	97.6633	55.4852	896.957	996.018
ENSMUSG00000038600	140494	Atp6v0a4	protein_coding	1	3.82663	-2.87764	1.57207	0.00175573	0.00998863	ENSMUSG00000038600	0	0	7.92326	5.961	0	0	1.93413	12.8123	0	2.77426	10.0631	4.45148
ENSMUSG00000038702	319901	Dsel	protein_coding	1	1412.09	-2.87699	0.129539	6.74639516030648e-71	2.83187269892082e-68	ENSMUSG00000038702	289.317	507.885	2662.21	2261.77	279.586	564.556	2553.05	2214.7	355.431	432.785	2509.06	2314.77
ENSMUSG00000024076	74199	Vit	protein_coding	1	57.4721	-2.87587	0.436489	1.59711037683404e-08	1.887307482637e-07	ENSMUSG00000024076	4.47859	12.352	68.14	71.5319	16.7207	14.2475	123.784	87.8561	14.4093	13.8713	112.036	150.237
ENSMUSG00000026981	16181	Il1rn	protein_coding	1	213.383	-2.86977	0.359276	2.37165250085794e-11	3.75670534364775e-10	ENSMUSG00000026981	49.2645	170.748	206.797	261.432	53.6619	185.217	309.46	272.72	20.8135	92.9378	440.093	497.452
ENSMUSG00000053626	21892	Tll1	protein_coding	2	77.4635	-2.86973	0.381354	2.36724583597852e-10	3.36839718842367e-09	ENSMUSG00000053626	8.95718	26.8838	266.221	55.3521	5.05511	28.4949	183.742	61.3162	8.00519	26.3555	211.325	47.8534
ENSMUSG00000023224	12258	Serping1	protein_coding	1	7988.87	-2.86827	0.419845	5.77516854735005e-09	7.17585131793964e-08	ENSMUSG00000023224	1536.16	1178.53	11957.8	12185.1	2605.32	2983.07	14682	15013.3	1133.54	1341.36	14508.3	16742
ENSMUSG00000050288	57265	Fzd2	protein_coding	1	554.78	-2.8678	0.255014	4.62456918201892e-20	1.41514748550877e-18	ENSMUSG00000050288	128.088	47.2282	831.942	951.205	153.986	124.665	891.632	994.787	131.285	45.7753	1123.71	1233.06
ENSMUSG00000037940	234515	Inpp4b	protein_coding	1	17.7797	-2.86681	0.638079	2.50272524628999e-05	0.000196683	ENSMUSG00000037940	2.68716	6.5393	11.8849	32.3597	4.66625	10.6856	21.2754	64.0617	6.40415	12.4842	4.69611	35.6118
ENSMUSG00000052180	97848	Serpinb6c	protein_coding	2	8.45674	-2.86572	1.18081	0.00132181	0.00775767	ENSMUSG00000052180	0.895718	3.63294	7.13093	8.51571	0	8.90467	17.4071	7.32134	1.60104	9.70992	17.4427	18.9188
ENSMUSG00000044017	243277	Adgrd1	protein_coding	1	11439.8	-2.86555	0.203911	6.74296491681425e-30	3.76300316701637e-28	ENSMUSG00000044017	2001.93	2864.21	20465.8	17131.1	3470.52	4247.53	20116.9	17120	2020.51	3408.18	22318.6	22112.7
ENSMUSG00000074305	244895	Peak1	protein_coding	2	7905.87	-2.8645	0.160166	8.23782283505737e-47	1.06042747414748e-44	ENSMUSG00000074305	1219.97	4908.83	13096.4	11181.1	2042.65	4660.71	13749.7	11790.1	1461.75	5559.62	13040.4	12159.2
ENSMUSG00000032369	22038	Plscr1	protein_coding	2	263.025	-2.86175	0.201878	2.34313580282623e-30	1.33856832002283e-28	ENSMUSG00000032369	68.9703	147.497	406.463	464.958	62.6055	97.9514	452.586	409.08	40.026	142.875	409.232	454.051
ENSMUSG00000061535	109323	C1qtnf7	protein_coding	1	52.2436	-2.85871	0.442774	2.93769738781279e-08	3.37951780672989e-07	ENSMUSG00000061535	14.3315	23.2508	110.133	80.0477	5.83281	5.3428	73.4968	99.7532	14.4093	31.904	80.5047	87.9167
ENSMUSG00000078521	69885	Aunip	protein_coding	1	22.1924	-2.85839	0.541907	2.38412196081243e-06	2.1973752239297e-05	ENSMUSG00000078521	1.79144	5.81271	30.9007	40.8754	5.05511	7.12374	32.8802	43.928	6.40415	6.93566	52.3281	32.2732
ENSMUSG00000037418	24115	Best1	protein_coding	1	70.5834	-2.85715	0.406153	2.44618437719556e-09	3.14469867771433e-08	ENSMUSG00000037418	22.393	52.3144	76.0633	109.001	9.72136	16.0284	110.245	115.311	16.0104	33.2911	130.82	155.802
ENSMUSG00000040283	237754	Btnl9	protein_coding	1	227.374	-2.85614	0.322447	2.32171751004017e-13	4.42110881670273e-12	ENSMUSG00000040283	34.0373	48.6814	235.321	288.683	59.8836	71.2374	390.694	474.057	72.0467	99.8734	432.042	521.936
ENSMUSG00000031997	22068	Trpc6	protein_coding	1	3.90882	-2.85584	1.62246	0.00182427	0.0103329	ENSMUSG00000031997	0	0	9.50791	6.81257	0	0	0	6.40617	0	2.77426	8.05047	13.3544
ENSMUSG00000034881	21390	Tbxa2r	protein_coding	1	22.4114	-2.85376	0.627063	2.19773210439891e-05	0.000174418	ENSMUSG00000034881	2.68716	11.6254	23.7698	28.1018	7.77709	3.56187	27.0778	41.1825	1.60104	6.93566	45.6193	68.9979
ENSMUSG00000037406	330723	Htra4	protein_coding	2	26.2473	-2.85206	0.561196	4.52727333892735e-06	3.99707584868534e-05	ENSMUSG00000037406	4.47859	24.704	57.0475	26.3987	2.72198	7.12374	56.0897	31.1157	3.20208	15.2584	52.3281	34.4989
ENSMUSG00000031004	17345	Mki67	protein_coding	1	1300.08	-2.84644	0.182227	3.27813204113157e-36	2.63739381592539e-34	ENSMUSG00000031004	231.095	374.92	2167.01	2134.04	354.246	523.595	2239.72	2286.09	320.208	313.492	2389.65	2266.91
ENSMUSG00000040584	18671	Abcb1a	protein_coding	2	63.1749	-2.84642	0.356799	2.77469137669892e-11	4.3593584859788e-10	ENSMUSG00000040584	4.47859	50.1346	130.734	77.4929	10.4991	48.0852	137.323	70.4679	14.4093	38.8397	99.96	75.6751
ENSMUSG00000033327	81877	Tnxb	protein_coding	1	7785.74	-2.84556	0.170055	3.63526988688763e-41	3.61821784772749e-39	ENSMUSG00000033327	1346.26	2096.21	14120.8	14720.3	2427.23	2053.42	12486.7	12520.4	1892.43	2050.18	13322.2	14392.7
ENSMUSG00000035189	320091	Ano4	protein_coding	1	3.758	-2.84423	1.61885	0.00187203	0.0105724	ENSMUSG00000035189	0	0	11.0926	9.36728	0	1.78093	0	4.57584	0	0	6.03785	12.2416
ENSMUSG00000041378	12741	Cldn5	protein_coding	2	357.572	-2.83834	0.310441	4.96969049067203e-14	9.94401592584313e-13	ENSMUSG00000041378	52.8474	313.886	511.842	633.569	104.602	135.351	684.681	740.37	78.4509	212.231	368.98	454.051
ENSMUSG00000040483	327959	Xaf1	protein_coding	1	111.524	-2.83693	0.317639	1.69512511736399e-13	3.26007678199018e-12	ENSMUSG00000040483	37.6202	23.9774	133.111	265.69	27.6087	21.3712	69.6286	201.337	40.026	26.3555	167.718	323.845
ENSMUSG00000036768	209737	Kif15	protein_coding	1	156.035	-2.83491	0.291724	1.60406000802091e-15	3.64385819939714e-14	ENSMUSG00000036768	23.2887	60.3068	264.637	267.393	52.4953	73.0183	224.359	260.823	30.4197	33.2911	266.336	316.055
ENSMUSG00000025492	66141	Ifitm3	protein_coding	1	5180.96	-2.83453	0.209304	8.53492653745769e-28	4.20410450285129e-26	ENSMUSG00000025492	1129.5	1258.45	8595.15	9602.31	1808.17	1850.39	7196.89	8763.64	1035.87	1163.8	8801.18	10966.2
ENSMUSG00000030865	70261	Chp2	protein_coding	2	5.0002	-2.83008	1.49196	0.00195355	0.0109782	ENSMUSG00000030865	0.895718	4.35953	0	16.1798	0	0	7.73651	9.15167	0	1.38713	8.05047	12.2416
ENSMUSG00000029231	18595	Pdgfra	protein_coding	1	10345.7	-2.82743	0.137655	1.71069632324648e-60	4.58775490355088e-58	ENSMUSG00000029231	2237.5	2405.01	16392.4	18038.8	3029.95	2724.83	18008.7	18077.3	2507.23	2083.47	18761.6	19881.4
ENSMUSG00000073555	240327	Gm4951	protein_coding	1	115.399	-2.82475	0.349549	1.80447205467798e-11	2.89389957672567e-10	ENSMUSG00000073555	44.7859	23.9774	72.1016	297.198	41.2186	73.0183	88.9698	227.877	20.8135	45.7753	120.757	328.296
ENSMUSG00000041361	102371	Myzap	protein_coding	1	45.1561	-2.82297	0.437643	3.39331599108002e-08	3.87014403259091e-07	ENSMUSG00000041361	3.58287	10.1722	77.6479	79.1961	13.9988	23.1521	75.4309	64.9769	8.00519	8.32279	93.9222	83.4652
ENSMUSG00000051323	279653	Pcdh19	protein_coding	1	2034.5	-2.82149	0.127655	1.50446522994484e-69	5.92851410714387e-67	ENSMUSG00000051323	423.675	677.907	3303.21	3286.21	545.563	621.546	3860.52	3386.12	454.695	590.918	3689.13	3574.54
ENSMUSG00000104918	NA	Gm42944	TEC	1	45.335	-2.81925	0.457444	1.08206928533793e-07	1.16659273202625e-06	ENSMUSG00000104918	10.7486	26.8838	74.4786	60.4615	9.72136	5.3428	79.2992	82.3651	9.60623	6.93566	72.4543	105.723
ENSMUSG00000044201	12532	Cdc25c	protein_coding	1	59.2947	-2.81548	0.356893	4.99633243486439e-11	7.64112674766583e-10	ENSMUSG00000044201	11.6443	11.6254	99.8331	86.0087	13.221	32.0568	90.9039	113.481	16.0104	13.8713	112.707	110.174
ENSMUSG00000026683	66977	Nuf2	protein_coding	1	166.847	-2.81457	0.226772	1.15183575796989e-23	4.33543794359465e-22	ENSMUSG00000026683	38.5159	37.056	268.598	254.62	33.8303	60.5518	315.263	266.314	43.228	47.1625	335.436	301.588
ENSMUSG00000012443	16551	Kif11	protein_coding	1	297.997	-2.81063	0.187715	2.88474197613633e-33	1.98225917498991e-31	ENSMUSG00000012443	79.7189	124.973	480.942	502.427	66.4941	113.98	491.268	523.476	75.2488	72.1308	494.433	550.87
ENSMUSG00000024795	240641	Kif20b	protein_coding	1	174.639	-2.81051	0.221714	1.46833226263029e-24	5.7626072477903e-23	ENSMUSG00000024795	49.2645	42.1421	283.653	274.206	37.33	42.7424	326.867	293.769	36.8239	26.3555	354.221	328.296
ENSMUSG00000015880	54392	Ncapg	protein_coding	1	149.011	-2.80912	0.270498	2.69501638301634e-17	7.01321716167959e-16	ENSMUSG00000015880	41.203	80.6513	186.197	198.416	30.7195	74.7992	226.293	279.126	36.8239	49.9367	269.02	314.942
ENSMUSG00000005465	50931	Il27ra	protein_coding	1	130.45	-2.80876	0.344806	1.39246694083852e-11	2.25752679770369e-10	ENSMUSG00000005465	27.7673	67.5727	240.075	238.44	34.608	40.9615	251.436	241.604	24.0156	13.8713	189.186	195.865
ENSMUSG00000034997	15558	Htr2a	protein_coding	2	90.1946	-2.8079	0.323854	8.52913710070127e-13	1.54128892149538e-11	ENSMUSG00000034997	23.2887	82.1045	160.05	142.212	12.4433	46.3043	176.006	129.039	17.6114	54.0981	123.441	115.738
ENSMUSG00000030921	20128	Trim30a	protein_coding	1	364.104	-2.80582	0.239779	2.79665039560479e-21	9.15263093029371e-20	ENSMUSG00000030921	121.818	79.9247	515.804	973.345	114.323	58.7708	309.46	596.689	112.073	104.035	412.587	970.422
ENSMUSG00000024998	74055	Plce1	protein_coding	1	556.191	-2.80105	0.228953	5.21964370707981e-23	1.90162453471706e-21	ENSMUSG00000024998	135.253	120.614	701.208	988.674	135.321	117.542	723.363	889.543	193.726	115.132	1111.64	1442.28
ENSMUSG00000026443	16980	Lrrn2	protein_coding	1	121.872	-2.79944	0.337782	6.95707053966351e-12	1.17424890778289e-10	ENSMUSG00000026443	17.9144	77.745	231.359	229.073	38.4966	55.209	224.359	181.203	17.6114	31.904	171.743	185.849
ENSMUSG00000006542	241113	Prkag3	protein_coding	2	3.35592	-2.79693	1.56764	0.00210116	0.0117022	ENSMUSG00000006542	0	9.44565	0	11.0704	0	1.78093	1.93413	4.57584	0	2.77426	2.01262	6.67721
ENSMUSG00000097111	NA	Peak1os	lncRNA	1	3.4966	-2.79594	1.60089	0.00208743	0.0116324	ENSMUSG00000097111	0	0	8.71558	6.81257	0	3.56187	3.86825	10.982	0	0	1.34175	6.67721
ENSMUSG00000102742	93723	Pcdhga11	protein_coding	1	60.9204	-2.79439	0.352749	4.6597100407655e-11	7.14082072834452e-10	ENSMUSG00000102742	11.6443	42.8687	83.9865	118.368	12.0545	23.1521	112.179	91.5167	19.2125	22.1941	95.9348	97.9325
ENSMUSG00000043259	71721	Fam13c	protein_coding	1	70.5482	-2.79237	0.378303	6.43387401719629e-10	8.71801216828374e-09	ENSMUSG00000043259	25.9758	17.4381	106.172	120.071	8.94365	21.3712	110.245	111.65	14.4093	9.70992	167.047	133.544
ENSMUSG00000043631	407800	Ecm2	protein_coding	1	50.7006	-2.79107	0.355949	7.06830601324768e-11	1.06046558515773e-09	ENSMUSG00000043631	11.6443	11.6254	81.6096	73.2351	11.6656	8.90467	114.113	85.1106	11.2073	9.70992	83.8591	105.723
ENSMUSG00000057914	12296	Cacnb2	protein_coding	1	48.4014	-2.79057	0.406056	6.41643964059324e-09	7.91661552844824e-08	ENSMUSG00000057914	12.5401	31.2433	91.9098	91.1181	11.6656	10.6856	59.9579	71.383	8.00519	13.8713	80.5047	97.9325
ENSMUSG00000050395	326623	Tnfsf15	protein_coding	1	4.28653	-2.78835	1.47715	0.00215139	0.0119543	ENSMUSG00000050395	0	0	10.3002	5.961	0	0	13.5389	8.23651	0	0	10.0631	3.33861
ENSMUSG00000056679	70771	Gpr173	protein_coding	1	45.1567	-2.78808	0.369124	2.90881642506166e-10	4.09375629384224e-09	ENSMUSG00000056679	9.8529	19.6179	88.7405	67.2741	9.72136	19.5903	61.8921	76.8741	9.60623	12.4842	87.2135	79.0137
ENSMUSG00000024678	66607	Ms4a4d	protein_coding	1	1668.6	-2.78659	0.143847	1.0664007683871e-53	1.99913907153267e-51	ENSMUSG00000024678	455.025	648.117	2398.37	2730.99	364.745	653.603	2587.86	2819.63	485.115	615.886	2747.22	3516.67
ENSMUSG00000035352	20293	Ccl12	protein_coding	1	10.8529	-2.78594	1.1687	0.00164251	0.00940547	ENSMUSG00000035352	1.79144	0	0	51.9458	3.11083	1.78093	9.67063	49.419	0	1.38713	0	11.1287
ENSMUSG00000044469	66443	Tnfaip8l1	protein_coding	1	41.1767	-2.78407	0.43383	4.41961059371097e-08	4.98180157349476e-07	ENSMUSG00000044469	8.06147	7.99247	80.8172	59.61	12.0545	8.90467	87.0357	96.0926	4.80312	13.8713	53.6698	61.2078
ENSMUSG00000048988	243312	Elfn1	protein_coding	2	280.099	-2.7821	0.228167	8.57733707771628e-23	3.07272359246055e-21	ENSMUSG00000048988	77.0318	252.853	400.917	355.957	57.1616	213.712	359.748	383.455	35.2228	267.716	452.168	505.243
ENSMUSG00000024349	72512	Sting1	protein_coding	2	678.057	-2.78183	0.208737	9.66922400535121e-27	4.43475169404576e-25	ENSMUSG00000024349	112.861	467.196	1149.66	945.244	199.093	463.043	1119.86	937.131	108.871	364.815	1088.16	1180.75
ENSMUSG00000036545	216725	Adamts2	protein_coding	1	15769.9	-2.78126	0.357986	1.05327132999233e-10	1.55248977945206e-09	ENSMUSG00000036545	3001.55	2607	30045.8	30832.8	5589	5218.14	27791.5	27552	2667.33	2700.74	24623.7	26609.8
ENSMUSG00000043531	58178	Sorcs1	protein_coding	1	10.8187	-2.77857	0.819202	0.000391238	0.00252066	ENSMUSG00000043531	0	2.17977	20.6005	16.1798	2.33313	8.90467	13.5389	27.455	3.20208	5.54852	12.0757	17.8059
ENSMUSG00000026494	269152	Kif26b	protein_coding	1	418.484	-2.7768	0.669887	7.6195290096657e-05	0.000557294	ENSMUSG00000026494	42.0988	73.3854	647.33	705.101	159.43	204.807	651.801	738.54	44.8291	31.904	775.529	947.052
ENSMUSG00000027797	13175	Dclk1	protein_coding	2	2257.42	-2.77658	0.213633	1.56800064877481e-25	6.5818531580854e-24	ENSMUSG00000027797	379.785	1073.17	3612.21	3459.08	718.992	1401.6	3342.17	3172.89	425.876	1037.57	4234.55	4231.13
ENSMUSG00000068196	12837	Col8a1	protein_coding	1	25.6453	-2.77541	0.541751	4.84729554555254e-06	4.26019252112307e-05	ENSMUSG00000068196	5.37431	6.5393	26.9391	38.3207	6.22167	14.2475	30.946	38.437	4.80312	8.32279	59.7077	67.885
ENSMUSG00000033031	224171	Cip2a	protein_coding	1	257.494	-2.77516	0.182502	5.22310465218133e-34	3.70782822532976e-32	ENSMUSG00000033031	57.326	108.262	426.271	405.348	54.8285	117.542	410.035	404.504	75.2488	97.0992	471.624	461.841
ENSMUSG00000031548	20377	Sfrp1	protein_coding	1	1586.36	-2.77451	0.216524	7.06369949189608e-25	2.81222625750559e-23	ENSMUSG00000031548	328.729	341.497	2334.19	2293.28	427.74	594.832	3038.51	2785.77	414.669	307.943	2958.55	3210.63
ENSMUSG00000031451	14456	Gas6	protein_coding	1	23912.3	-2.76888	0.146677	5.90442962463637e-51	9.50071930184198e-49	ENSMUSG00000031451	5625.11	5976.19	37902.5	41199.8	7432.56	6680.28	36145	39670.7	5824.58	5565.17	45051.8	49874.3
ENSMUSG00000021130	108760	Galnt16	protein_coding	2	1791.27	-2.76085	0.185199	1.06963554388213e-32	7.0490077531809e-31	ENSMUSG00000021130	291.108	858.827	3246.95	2637.31	547.507	854.848	3299.62	2812.31	341.021	757.374	3024.97	2823.35
ENSMUSG00000020907	19674	Rcvrn	protein_coding	1	2.89268	-2.75853	1.56275	0.00228888	0.0126527	ENSMUSG00000020907	0	0	3.1693	5.961	0	1.78093	1.93413	9.15167	0	0	6.03785	6.67721
ENSMUSG00000004655	11826	Aqp1	protein_coding	2	990.005	-2.75652	0.434548	6.51557192932524e-08	7.22211127344094e-07	ENSMUSG00000004655	91.3633	312.433	1377.06	1270.54	349.58	473.729	2247.46	2073.77	196.928	344.009	1516.17	1627.01
ENSMUSG00000026042	12832	Col5a2	protein_coding	1	35821.4	-2.75414	0.234711	3.49307910429408e-21	1.13167557759756e-19	ENSMUSG00000026042	6674	9527.03	67108.4	65230.3	12410.3	14947.4	62841.7	58657.6	6447.38	8172.98	62497.2	55343
ENSMUSG00000036777	68743	Anln	protein_coding	1	535.24	-2.75393	0.162102	1.20311780160601e-41	1.24229955247115e-39	ENSMUSG00000036777	137.045	134.419	941.283	889.892	139.21	167.408	870.357	913.337	131.285	95.712	993.563	1009.37
ENSMUSG00000028011	56720	Tdo2	protein_coding	1	57.561	-2.75206	0.374482	8.81218149613716e-10	1.17672484445997e-08	ENSMUSG00000028011	17.9144	6.5393	80.8172	92.8212	9.3325	14.2475	102.509	120.802	22.4145	2.77426	92.5804	127.98
ENSMUSG00000031486	78560	Adgra2	protein_coding	1	2876.02	-2.75038	0.19551	2.45612933088012e-29	1.32104181754775e-27	ENSMUSG00000031486	645.813	1029.58	4578.06	4614.66	948.416	1367.76	4622.56	4669.18	536.348	893.312	5074.48	5532.07
ENSMUSG00000003665	15116	Has1	protein_coding	5	276.304	-2.74736	0.351354	9.57800732534458e-11	1.42031697100862e-09	ENSMUSG00000003665	29.5587	670.641	499.165	260.581	29.9418	233.302	514.478	195.846	27.2177	423.075	248.223	183.623
ENSMUSG00000068696	64378	Gpr88	protein_coding	1	19.8015	-2.74694	0.645257	6.1596393226112e-05	0.000458153	ENSMUSG00000068696	7.16575	0.726588	27.7314	17.883	2.72198	0	38.6825	44.8432	1.60104	2.77426	48.9737	44.5148
ENSMUSG00000070327	672511	Rnf213	protein_coding	1	4850.86	-2.74652	0.186602	7.50125412249276e-32	4.70265311205236e-30	ENSMUSG00000070327	1443	893.704	6436.06	12860.4	1733.9	869.096	4872.06	7480.58	1679.49	864.183	6008.34	13069.5
ENSMUSG00000020486	18952	Septin4	protein_coding	1	15.2244	-2.74651	0.632897	4.98840113985141e-05	0.000375667	ENSMUSG00000020486	3.58287	2.17977	22.1851	35.766	3.88854	0	19.3413	43.928	3.20208	5.54852	24.1514	18.9188
ENSMUSG00000032181	20255	Scg3	protein_coding	1	4.76393	-2.74529	1.39096	0.00233537	0.0128692	ENSMUSG00000032181	0	0	6.33861	7.66414	0	3.56187	9.67063	9.15167	1.60104	0	8.05047	11.1287
ENSMUSG00000027360	15186	Hdc	protein_coding	1	60.7543	-2.74504	0.383755	2.20943492978263e-09	2.85938197447539e-08	ENSMUSG00000027360	4.47859	23.9774	130.734	79.1961	14.7765	19.5903	131.521	96.0926	12.8083	40.2268	103.314	72.3365
ENSMUSG00000022055	18039	Nefl	protein_coding	5	23.582	-2.73928	1.03123	0.00135257	0.00791654	ENSMUSG00000022055	0.895718	45.7751	57.0475	10.2188	0.777709	7.12374	42.5508	5.491	0	48.5496	48.9737	15.5802
ENSMUSG00000102758	635702	Naaladl2	protein_coding	1	85.347	-2.7391	0.293481	2.92738700859347e-14	5.98147256602449e-13	ENSMUSG00000102758	24.1844	34.8762	133.111	135.4	17.8873	24.9331	170.203	131.784	16.0104	18.0327	169.731	148.012
ENSMUSG00000027115	228421	Kif18a	protein_coding	1	37.3464	-2.73855	0.502185	1.8152566338892e-06	1.70149467688187e-05	ENSMUSG00000027115	13.4358	12.352	36.447	58.7584	3.88854	12.4665	88.9698	59.4859	9.60623	5.54852	63.7329	83.4652
ENSMUSG00000031253	68792	Srpx2	protein_coding	1	560.925	-2.73748	0.259613	1.5923148321349e-17	4.21178179365655e-16	ENSMUSG00000031253	108.382	153.31	941.283	928.212	208.815	203.027	849.082	821.82	94.4613	123.455	1102.91	1196.33
ENSMUSG00000029322	231507	Plac8	protein_coding	1	2792.46	-2.73684	0.259847	1.73120476050712e-17	4.56664381429399e-16	ENSMUSG00000029322	530.265	698.251	5043.95	5387.04	1151.4	1200.35	4171.91	4766.19	517.135	746.277	3998.4	5298.37
ENSMUSG00000043557	74762	Mdga1	protein_coding	1	251.109	-2.72795	0.295735	5.88592246081026e-14	1.17045599171767e-12	ENSMUSG00000043557	48.3688	90.097	407.255	451.333	96.047	108.637	382.957	366.067	36.8239	52.711	455.523	517.484
ENSMUSG00000026193	14268	Fn1	protein_coding	1	157845	-2.72678	0.136968	6.34746219095154e-56	1.39276303914867e-53	ENSMUSG00000026193	32322.9	62131.3	278668	268060	48230.4	55957	267134	246401	37028.8	56689.3	267169	274349
ENSMUSG00000052776	246730	Oas1a	protein_coding	1	102.684	-2.7266	0.440135	1.28506712097563e-07	1.37470144259936e-06	ENSMUSG00000052776	34.933	25.4306	190.951	240.995	38.4966	56.9899	94.7722	167.476	6.40415	15.2584	126.795	233.703
ENSMUSG00000062960	16542	Kdr	protein_coding	1	644.516	-2.7256	0.235589	1.49792153024149e-20	4.74153554548079e-19	ENSMUSG00000062960	94.0504	159.123	1081.52	993.783	173.818	154.941	1251.38	1146.7	200.13	264.942	1153.23	1060.56
ENSMUSG00000097305	NA	Gm17276	lncRNA	5	51.5756	-2.72198	0.458188	3.40218351020172e-07	3.47580748140132e-06	ENSMUSG00000097305	5.37431	113.348	58.6321	48.5395	4.66625	71.2374	59.9579	26.5399	9.60623	86.0021	73.796	61.2078
ENSMUSG00000038775	22351	Vill	protein_coding	1	134.809	-2.72185	0.251019	2.45110622781406e-18	6.87912938268338e-17	ENSMUSG00000038775	38.5159	31.2433	144.996	240.143	46.2737	37.3996	181.808	279.126	33.6218	40.2268	222.73	321.619
ENSMUSG00000032690	246728	Oas2	protein_coding	1	84.1788	-2.72149	0.436188	1.10047291496725e-07	1.18511051394884e-06	ENSMUSG00000032690	38.5159	17.4381	103.795	180.533	30.3306	17.8093	46.419	160.154	11.2073	2.77426	114.048	287.12
ENSMUSG00000003452	12121	Bicd1	protein_coding	1	76.098	-2.72123	0.358211	3.14704448837735e-10	4.41936596553297e-09	ENSMUSG00000003452	15.2272	42.8687	107.756	76.6414	18.2762	32.0568	160.533	107.99	9.60623	30.5169	163.693	148.012
ENSMUSG00000048960	109294	Prex2	protein_coding	1	195.952	-2.72102	0.255816	9.81579478492359e-18	2.64711147349287e-16	ENSMUSG00000048960	50.1602	35.6028	240.075	322.745	45.8848	33.8378	373.286	412.74	72.0467	63.808	310.614	390.617
ENSMUSG00000026828	241391	Galnt5	protein_coding	1	37.2472	-2.71947	0.447241	2.03439350016464e-07	2.11535293993964e-06	ENSMUSG00000026828	5.37431	8.71906	69.7247	63.0162	11.2768	3.56187	79.2992	47.5887	4.80312	2.77426	78.4921	72.3365
ENSMUSG00000029334	19092	Prkg2	protein_coding	2	1398.88	-2.71745	0.210679	6.61919332431791e-25	2.64616985298664e-23	ENSMUSG00000029334	370.827	908.962	2698.66	2151.92	181.206	897.591	2088.86	1739.73	333.016	1023.7	2336.65	2055.47
ENSMUSG00000023022	65970	Lima1	protein_coding	1	6304.08	-2.71393	0.142524	2.95097796540203e-51	4.87012252426904e-49	ENSMUSG00000023022	1284.46	2200.84	10923.8	10227.4	1752.57	2894.02	9856.31	9732.8	1589.83	2643.87	11685.9	10857.2
ENSMUSG00000027188	210622	Pamr1	protein_coding	1	120.47	-2.70924	0.269151	4.22657151589471e-16	1.00754159753594e-14	ENSMUSG00000027188	34.933	29.0635	186.197	277.612	37.7189	49.8662	170.203	192.185	24.0156	23.5812	199.92	220.348
ENSMUSG00000079018	17067	Ly6c1	protein_coding	1	2002.73	-2.70545	0.376405	2.21437203158184e-09	2.86385194627017e-08	ENSMUSG00000079018	317.084	345.129	3488.61	3528.06	799.096	699.907	3347.97	3524.31	369.84	355.106	3539.52	3718.1
ENSMUSG00000090958	434215	Lrrc32	protein_coding	2	2041.93	-2.70312	0.179129	4.49571409880127e-33	3.07828877779268e-31	ENSMUSG00000090958	259.758	1286.79	4357	2388.66	433.184	977.733	4009.44	2180.84	374.643	1407.94	4262.05	2565.16
ENSMUSG00000051022	15476	Hs3st1	protein_coding	2	254.137	-2.70192	0.332603	2.60375146731016e-11	4.10414996590137e-10	ENSMUSG00000051022	44.7859	401.803	560.967	359.363	46.6625	144.256	386.825	289.193	41.627	226.102	254.261	293.797
ENSMUSG00000074971	67606	Fibin	protein_coding	1	480.395	-2.70171	0.172545	2.09537334313951e-35	1.65141077072166e-33	ENSMUSG00000074971	123.609	188.913	766.971	772.375	115.49	170.97	936.117	840.124	123.28	115.132	827.186	784.573
ENSMUSG00000036256	29817	Igfbp7	protein_coding	1	5990.85	-2.6989	0.199275	4.16940939209631e-27	1.93526745076893e-25	ENSMUSG00000036256	1596.17	1712.57	9538.02	8636.63	1440.71	3138.01	10423	10171.2	1442.54	1682.59	11002.3	11106.4
ENSMUSG00000032359	13036	Ctsh	protein_coding	1	6627.61	-2.69797	0.186933	1.94242570963566e-30	1.11959098589119e-28	ENSMUSG00000032359	1527.2	2417.36	12591.6	11916	2164.36	2929.64	10875.6	10718.4	1276.03	1919.79	10709.8	10485.5
ENSMUSG00000031871	12562	Cdh5	protein_coding	2	1964.7	-2.69761	0.208382	5.6646034690978e-25	2.28346197045531e-23	ENSMUSG00000031871	346.643	975.808	3054.42	2580.26	490.345	788.954	3856.65	3656.09	558.762	1290.03	2900.18	3078.2
ENSMUSG00000051041	244198	Olfml1	protein_coding	1	83.2555	-2.6958	0.329014	1.88078532020275e-11	3.01128389285198e-10	ENSMUSG00000051041	24.1844	5.08612	124.395	176.275	17.8873	16.0284	98.6405	149.172	38.4249	12.4842	132.833	203.655
ENSMUSG00000097183	NA	Gm17501	lncRNA	2	157.03	-2.69371	0.312817	2.15172820197151e-12	3.75997464722786e-11	ENSMUSG00000097183	34.933	116.981	285.237	358.511	45.1071	49.8662	193.413	242.519	32.0208	97.0992	236.147	192.526
ENSMUSG00000096688	100039206	Mup17	protein_coding	1	5.0199	-2.68982	1.45612	0.00270994	0.0147066	ENSMUSG00000096688	0.895718	0	7.92326	0.851571	0	0	9.67063	19.2185	0	1.38713	8.05047	12.2416
ENSMUSG00000034317	66949	Trim59	protein_coding	2	176.825	-2.68817	0.253693	1.65197383281174e-17	4.36360639367467e-16	ENSMUSG00000034317	43.8902	79.1981	258.298	237.588	27.9975	94.3895	313.329	259.908	52.8343	76.2922	377.701	300.475
ENSMUSG00000039167	170757	Adgrl4	protein_coding	2	580.583	-2.68758	0.225044	1.40527942590404e-21	4.71085771437173e-20	ENSMUSG00000039167	140.628	279.737	763.01	859.235	108.879	252.893	1025.09	1075.32	198.529	414.752	854.021	994.905
ENSMUSG00000018001	19159	Cyth3	protein_coding	2	6117.18	-2.68702	0.121915	2.07013667086728e-67	6.8917705134097e-65	ENSMUSG00000018001	1328.35	3839.29	10007.1	10906.9	1622.69	3430.08	9399.86	9067.48	1471.35	3943.61	9556.58	8832.84
ENSMUSG00000019278	13479	Dpep1	protein_coding	1	9671.17	-2.68569	0.158989	1.16551320787916e-40	1.12524472654693e-38	ENSMUSG00000019278	2499.05	2175.41	16570.7	16165.4	3148.16	2605.51	15552.3	15171.6	2084.55	2150.05	18542.9	19388.4
ENSMUSG00000050321	246317	Neto1	protein_coding	1	8.22862	-2.6852	1.08599	0.0018784	0.0106053	ENSMUSG00000050321	2.68716	3.63294	22.9774	12.7736	0	1.78093	13.5389	11.8972	0	0	16.1009	13.3544
ENSMUSG00000026241	18159	Nppc	protein_coding	2	23.1561	-2.6847	0.704137	0.000202458	0.00137796	ENSMUSG00000026241	0.895718	22.5242	63.3861	16.1798	3.11083	14.2475	67.6944	13.7275	0	12.4842	40.2524	23.3703
ENSMUSG00000076433	58251	Cep295nl	protein_coding	1	57.257	-2.68425	0.396144	1.43090478334523e-08	1.70026710533003e-07	ENSMUSG00000076433	6.27003	7.26588	135.488	102.188	19.4427	12.4665	83.1674	82.3651	12.8083	15.2584	101.302	109.061
ENSMUSG00000079471	653016	Mymx	protein_coding	2	6.332	-2.68134	1.03101	0.0016407	0.00939787	ENSMUSG00000079471	0.895718	3.63294	7.13093	16.1798	1.16656	5.3428	5.80238	13.7275	0	6.93566	7.3796	7.79008
ENSMUSG00000030162	108078	Olr1	protein_coding	2	685.685	-2.67927	0.230106	1.33771918082091e-20	4.24138253899359e-19	ENSMUSG00000030162	57.326	879.172	1462.63	619.944	115.101	562.775	1146.94	543.609	86.4561	894.7	1271.97	587.595
ENSMUSG00000035365	75317	Parpbp	protein_coding	1	62.0944	-2.67817	0.364778	1.23405250196739e-09	1.62318254499239e-08	ENSMUSG00000035365	17.9144	18.8913	103.795	78.3445	8.5548	28.4949	102.509	116.226	20.8135	16.6456	122.77	110.174
ENSMUSG00000027379	12235	Bub1	protein_coding	1	139.497	-2.67674	0.266718	6.40434783738956e-16	1.50257050294235e-14	ENSMUSG00000027379	34.933	39.2358	217.89	222.26	26.4421	69.4564	239.832	243.435	48.0312	33.2911	267.678	231.477
ENSMUSG00000096696	449000	Zfp960	protein_coding	2	12.2974	-2.67525	0.872521	0.00086154	0.00522963	ENSMUSG00000096696	2.68716	2.90635	15.0542	17.0314	0	10.6856	19.3413	16.473	4.80312	11.097	17.4427	30.0475
ENSMUSG00000020185	52679	E2f7	protein_coding	2	95.0858	-2.67416	0.278537	9.11824140889564e-15	1.96062498178581e-13	ENSMUSG00000020185	19.7058	75.5652	153.711	148.173	22.9424	40.9615	170.203	155.578	22.4145	51.3239	143.567	136.883
ENSMUSG00000085564	NA	Gm12198	lncRNA	1	33.6242	-2.67371	0.440685	2.47153836942253e-07	2.5561293184349e-06	ENSMUSG00000085564	6.27003	6.5393	49.1242	68.9772	13.221	16.0284	48.3532	66.8072	4.80312	13.8713	44.9485	64.5464
ENSMUSG00000078838	102638016	Gm17382	lncRNA	1	10.0378	-2.67291	0.827397	0.000656357	0.00407249	ENSMUSG00000078838	0	0	18.2235	18.7346	2.72198	1.78093	15.473	13.7275	3.20208	0	15.4301	31.1603
ENSMUSG00000037428	381677	Vgf	protein_coding	2	230.162	-2.67033	0.276702	6.95364505431862e-15	1.51373091717969e-13	ENSMUSG00000037428	50.1602	183.1	308.215	293.792	64.9387	170.97	353.945	273.635	20.8135	196.973	441.434	403.971
ENSMUSG00000022322	20419	Shcbp1	protein_coding	1	106.23	-2.67028	0.306275	1.37350720056976e-12	2.4375965565994e-11	ENSMUSG00000022322	36.7245	18.8913	220.267	181.385	16.7207	30.2759	170.203	159.239	24.0156	37.4525	209.312	170.269
ENSMUSG00000069910	70385	Spdl1	protein_coding	2	117.388	-2.6692	0.30476	1.11471678729409e-12	1.99296911535755e-11	ENSMUSG00000069910	42.9945	50.8612	199.666	176.275	14.7765	64.1136	187.61	201.337	28.8187	49.9367	208.641	183.623
ENSMUSG00000022122	13618	Ednrb	protein_coding	2	894.626	-2.66892	0.407526	3.85048390656652e-08	4.36576592788566e-07	ENSMUSG00000022122	138.836	534.769	1512.55	1877.71	179.262	505.785	1524.09	1605.2	276.98	907.184	909.703	763.428
ENSMUSG00000027654	71878	Fam83d	protein_coding	1	112.747	-2.66891	0.291742	1.29386777948226e-13	2.51340975392585e-12	ENSMUSG00000027654	15.2272	56.6739	213.928	171.166	30.7195	49.8662	131.521	179.373	36.8239	51.3239	216.021	200.316
ENSMUSG00000025128	59058	Bhlhe22	protein_coding	1	106.41	-2.66809	0.27797	9.61487245780108e-15	2.06281746986312e-13	ENSMUSG00000025128	23.2887	41.4155	138.657	162.65	28.7752	53.428	197.281	164.73	24.0156	31.904	216.021	194.752
ENSMUSG00000000317	12029	Bcl6b	protein_coding	2	110.567	-2.66772	0.322235	1.40130393824284e-11	2.2699477972761e-10	ENSMUSG00000000317	23.2887	54.4941	118.849	160.095	29.1641	44.5234	177.94	268.144	35.2228	92.9378	159.668	162.479
ENSMUSG00000041498	381293	Kif14	protein_coding	1	103.08	-2.66694	0.295182	2.47221358977711e-13	4.69380257669677e-12	ENSMUSG00000041498	18.8101	34.8762	122.018	164.353	36.1635	37.3996	148.928	202.252	27.2177	34.6783	203.274	206.994
ENSMUSG00000024087	13078	Cyp1b1	protein_coding	1	8925.18	-2.66694	0.176861	8.58388260047473e-33	5.67623935385502e-31	ENSMUSG00000024087	2000.14	2824.98	16001.8	13596.2	2312.13	4790.71	17273.7	14454.2	2159.8	2804.78	14909.5	13974.3
ENSMUSG00000015829	21960	Tnr	protein_coding	1	7.96389	-2.66663	1.27268	0.00265785	0.0144442	ENSMUSG00000015829	1.79144	2.17977	23.7698	8.51571	0	1.78093	25.1436	10.0668	0	1.38713	2.01262	18.9188
ENSMUSG00000026204	19275	Ptprn	protein_coding	2	1574.22	-2.66555	0.460907	7.13356542341407e-07	7.02049004896546e-06	ENSMUSG00000026204	188.101	1227.93	2891.99	1809.59	480.624	1679.42	2516.3	1823.01	137.689	833.666	2929.7	2372.64
ENSMUSG00000020431	432530	Adcy1	protein_coding	2	10.8452	-2.6591	0.878572	0.000949646	0.00570704	ENSMUSG00000020431	0.895718	5.08612	16.6388	19.5861	0.388854	5.3428	21.2754	15.5578	6.40415	5.54852	6.70873	26.7089
ENSMUSG00000021676	544963	Iqgap2	protein_coding	2	1203.88	-2.65253	0.171381	2.59519665792074e-34	1.89096801010534e-32	ENSMUSG00000021676	256.175	805.06	2399.16	1571.15	224.369	883.343	2417.66	1348.04	206.534	534.045	2296.4	1504.6
ENSMUSG00000027859	18049	Ngf	protein_coding	5	47.9819	-2.65181	0.499705	3.73296133478102e-06	3.34476800061655e-05	ENSMUSG00000027859	6.27003	114.074	77.6479	34.9144	2.33313	81.923	58.0238	27.455	4.80312	63.808	77.8212	26.7089
ENSMUSG00000058056	72333	Palld	protein_coding	2	3116.18	-2.65178	0.137706	1.04200094732892e-51	1.81261227855622e-49	ENSMUSG00000058056	656.562	2579.39	4994.82	4430.72	822.427	2240.42	5198.93	4338.81	587.581	2003.02	5061.06	4480.41
ENSMUSG00000053199	244867	Arhgap20	protein_coding	2	360.807	-2.6514	0.219428	7.09251746684069e-22	2.40262139942503e-20	ENSMUSG00000053199	85.0932	300.808	548.289	618.24	80.4928	146.037	537.687	576.555	108.871	263.555	506.509	557.547
ENSMUSG00000072115	11727	Ang	protein_coding	1	366.772	-2.65122	0.204	6.40025878861763e-25	2.56395429355639e-23	ENSMUSG00000072115	81.5104	181.647	644.953	577.365	113.157	192.341	549.292	611.332	75.2488	115.132	656.114	603.175
ENSMUSG00000068270	208431	Shroom4	protein_coding	1	229.768	-2.64798	0.244019	4.21678569201239e-18	1.16650307918434e-16	ENSMUSG00000068270	60.9089	114.074	282.86	334.667	49.3845	74.7992	429.376	343.188	64.0415	127.616	433.384	442.922
ENSMUSG00000034040	212996	Galnt17	protein_coding	1	362.762	-2.64593	0.253959	7.21453152161314e-17	1.81387225456807e-15	ENSMUSG00000034040	69.866	82.1045	637.03	658.264	144.654	133.57	516.412	555.507	76.8498	109.583	622.57	746.735
ENSMUSG00000041431	268697	Ccnb1	protein_coding	1	248.116	-2.6443	0.260114	3.6033766740374e-16	8.64318014894263e-15	ENSMUSG00000041431	46.5774	91.5501	487.28	416.418	92.9362	85.4848	396.496	427.383	35.2228	86.0021	444.789	367.247
ENSMUSG00000040836	240888	Gpr161	protein_coding	1	249.192	-2.64332	0.209335	1.26131668767495e-23	4.72908037326518e-22	ENSMUSG00000040836	65.3874	132.239	397.748	390.019	63.3833	81.923	357.813	384.37	68.8446	98.4863	458.206	491.888
ENSMUSG00000003355	66120	Fkbp11	protein_coding	2	318.605	-2.63945	0.213691	1.07731800005308e-22	3.85220986352315e-21	ENSMUSG00000003355	72.5532	207.804	627.522	513.497	85.1591	247.55	514.478	446.602	51.2332	165.069	462.231	429.567
ENSMUSG00000034311	16571	Kif4	protein_coding	1	170.669	-2.63856	0.244173	6.16030591936443e-18	1.6872247800994e-16	ENSMUSG00000034311	39.4116	86.464	300.291	313.378	38.4966	58.7708	272.712	252.586	56.0363	44.3882	310.614	274.879
ENSMUSG00000038457	272465	Tmem255b	protein_coding	1	5.88568	-2.63707	1.20419	0.00268102	0.0145614	ENSMUSG00000038457	0	0	3.1693	10.2188	0.777709	1.78093	7.73651	8.23651	1.60104	2.77426	12.0757	22.2574
ENSMUSG00000005973	19672	Rcn1	protein_coding	2	3326.27	-2.63541	0.146016	1.38945152222867e-45	1.6980328761211e-43	ENSMUSG00000005973	1004.1	1553.45	5551.03	5273.78	728.324	1837.92	5525.8	4899.81	760.493	1367.71	5867.45	5545.43
ENSMUSG00000105184	NA	Gm42537	TEC	2	3.40356	-2.63525	1.53046	0.00302993	0.016283	ENSMUSG00000105184	0	2.17977	7.92326	8.51571	0	0	7.73651	8.23651	0	0	4.02524	2.22574
ENSMUSG00000087060	72735	Eldr	lncRNA	5	12.6789	-2.63213	0.894842	0.00114721	0.00680847	ENSMUSG00000087060	1.79144	41.4155	11.0926	12.7736	1.55542	7.12374	7.73651	20.1337	0	22.1941	14.0883	12.2416
ENSMUSG00000020122	13649	Egfr	protein_coding	2	17342.6	-2.63119	0.141951	6.79652136165627e-48	9.37385935515863e-46	ENSMUSG00000020122	3529.13	11117.5	28307.4	27052.7	4962.17	9542.25	26946.3	25636.6	4311.6	12878.1	26044.6	27782.8
ENSMUSG00000048327	70466	Ckap2l	protein_coding	1	250.99	-2.62885	0.19724	5.78803686456843e-26	2.51727710854034e-24	ENSMUSG00000048327	74.3446	95.9097	454.795	363.621	58.3281	76.5802	429.376	422.807	68.8446	65.1952	424.662	477.421
ENSMUSG00000014773	13388	Dll1	protein_coding	2	36.53	-2.62814	0.47138	1.63786692652025e-06	1.54723935832581e-05	ENSMUSG00000014773	5.37431	44.3219	69.7247	51.0942	8.16594	21.3712	42.5508	75.0437	9.60623	31.904	40.2524	38.9504
ENSMUSG00000027858	70747	Tspan2	protein_coding	2	11.5993	-2.62752	0.932448	0.00138785	0.00808385	ENSMUSG00000027858	0.895718	7.99247	9.50791	15.3283	0	16.0284	19.3413	25.6247	6.40415	4.16139	16.1009	17.8059
ENSMUSG00000031380	14205	Vegfd	protein_coding	1	4307.64	-2.62575	0.197155	6.51872720583575e-26	2.82219963267898e-24	ENSMUSG00000031380	1059.63	506.432	6607.21	7487.01	1644.85	863.753	6928.04	7539.15	1146.34	640.855	7822.38	9446.03
ENSMUSG00000035540	14473	Gc	protein_coding	2	5.8992	-2.62346	1.25763	0.00294743	0.0158706	ENSMUSG00000035540	0	5.08612	0.792326	11.922	0.388854	5.3428	7.73651	12.8123	1.60104	9.70992	8.72135	6.67721
ENSMUSG00000036745	70892	Ttll7	protein_coding	2	69.1906	-2.62211	0.420061	1.50856742658916e-07	1.59610566794575e-06	ENSMUSG00000036745	17.9144	40.6889	90.3251	103.04	6.22167	28.4949	125.718	134.53	32.0208	49.9367	87.8843	113.513
ENSMUSG00000105813	NA	Gm42928	TEC	1	10.7586	-2.62035	0.879305	0.00110855	0.00659833	ENSMUSG00000105813	0.895718	4.35953	19.8081	21.2893	1.16656	12.4665	13.5389	15.5578	4.80312	0	10.734	24.4831
ENSMUSG00000044229	244853	Nxpe4	protein_coding	1	259.346	-2.61942	0.226056	3.49140904448648e-20	1.08037848141009e-18	ENSMUSG00000044229	78.8232	153.31	424.687	461.551	53.6619	119.323	390.694	395.352	80.0519	81.8407	409.903	462.954
ENSMUSG00000040710	20452	St8sia4	protein_coding	1	118.68	-2.6149	0.342631	4.2707945896643e-10	5.91994061247868e-09	ENSMUSG00000040710	32.2459	58.1271	188.574	196.713	17.8873	30.2759	234.029	245.265	43.228	72.1308	161.009	144.673
ENSMUSG00000044827	21897	Tlr1	protein_coding	1	19.5809	-2.61449	0.600506	6.50482812989565e-05	0.000482712	ENSMUSG00000044827	4.47859	0.726588	26.9391	44.2817	6.22167	10.6856	38.6825	34.7764	3.20208	2.77426	22.1388	40.0633
ENSMUSG00000026222	20684	Sp100	protein_coding	1	426.65	-2.61398	0.201872	1.43502963202116e-24	5.64337824128241e-23	ENSMUSG00000026222	151.376	69.7525	526.104	968.236	161.375	113.98	471.927	744.946	132.886	115.132	546.761	1117.32
ENSMUSG00000030218	17313	Mgp	protein_coding	2	2992.5	-2.61234	0.198676	2.99850735788432e-25	1.22926069157937e-23	ENSMUSG00000030218	605.506	1307.86	5376.72	4313.21	1025.41	1887.79	4887.54	4788.16	568.369	1456.49	4892	4800.92
ENSMUSG00000046280	214547	She	protein_coding	1	103.02	-2.61142	0.417834	1.51834898973806e-07	1.60469625850313e-06	ENSMUSG00000046280	12.5401	41.4155	164.011	149.025	10.4991	39.1806	226.293	195.846	52.8343	38.8397	177.781	127.98
ENSMUSG00000021403	20706	Serpinb9b	protein_coding	2	16.0286	-2.61042	0.643579	0.000136703	0.000963358	ENSMUSG00000021403	5.37431	7.99247	33.2777	32.3597	1.55542	10.6856	21.2754	25.6247	3.20208	9.70992	23.4805	17.8059
ENSMUSG00000024304	12558	Cdh2	protein_coding	1	804.299	-2.61035	0.195949	7.66319177370485e-26	3.29551380753824e-24	ENSMUSG00000024304	265.133	234.688	1098.96	1279.06	214.648	347.282	1054.1	1337.97	246.56	274.652	1373.28	1925.26
ENSMUSG00000118361	NA	Gm50237	lncRNA	2	6.62571	-2.60898	1.28693	0.00313458	0.0167986	ENSMUSG00000118361	1.79144	2.90635	2.37698	19.5861	0	0	13.5389	10.982	0	5.54852	16.1009	6.67721
ENSMUSG00000034755	245578	Pcdh11x	protein_coding	1	44.5378	-2.60868	0.488924	3.82597589175682e-06	3.42017446731169e-05	ENSMUSG00000034755	14.3315	37.7826	83.1942	81.7508	14.3876	8.90467	58.0238	69.5527	1.60104	16.6456	57.0242	91.2553
ENSMUSG00000111857	NA	1190001M18Rik	lncRNA	1	2.94396	-2.60804	1.53179	0.00321409	0.0171705	ENSMUSG00000111857	0	0	6.33861	3.40628	0	0	3.86825	10.0668	0	1.38713	4.69611	5.56435
ENSMUSG00000024620	18596	Pdgfrb	protein_coding	1	4764.59	-2.6078	0.494497	4.67701850151399e-06	4.11991561340026e-05	ENSMUSG00000024620	963.793	874.812	7022.38	9029.21	2083.09	1791.62	6330.4	8067.2	768.498	567.337	8984.33	10692.4
ENSMUSG00000017832	75482	Hspb9	protein_coding	2	11.5327	-2.60694	0.910918	0.00136134	0.00796069	ENSMUSG00000017832	2.68716	15.2584	21.3928	36.6175	1.94427	3.56187	17.4071	16.473	0	8.32279	8.05047	6.67721
ENSMUSG00000000957	17387	Mmp14	protein_coding	1	14238.5	-2.60651	0.245133	2.48272418937124e-17	6.47823261791478e-16	ENSMUSG00000000957	3573.02	4593.49	24773.7	27470	5340.91	7077.43	19039.5	20925.3	3051.58	3225.08	24130	27661.5
ENSMUSG00000028713	13120	Cyp4b1	protein_coding	2	893.033	-2.60465	0.211345	1.91775250465267e-22	6.76963128196315e-21	ENSMUSG00000028713	180.935	398.897	1294.66	1239.04	315.75	575.242	1481.54	1614.36	195.327	396.72	1479.27	1544.66
ENSMUSG00000049409	58182	Prokr1	protein_coding	1	28.0537	-2.60429	0.689067	0.000258837	0.00173237	ENSMUSG00000049409	11.6443	17.4381	15.8465	40.8754	1.55542	7.12374	42.5508	58.5707	8.00519	2.77426	59.0368	71.2236
ENSMUSG00000022376	11514	Adcy8	protein_coding	2	18.3363	-2.60405	0.720052	0.000364685	0.00236696	ENSMUSG00000022376	0.895718	5.08612	61.0091	26.3987	4.66625	8.90467	27.0778	24.7095	0	9.70992	34.8854	16.693
ENSMUSG00000028464	22004	Tpm2	protein_coding	2	489.094	-2.60283	0.251496	1.56085114955965e-16	3.84910279014653e-15	ENSMUSG00000028464	97.6333	378.553	688.531	667.632	102.658	186.998	696.286	809.008	163.306	392.558	893.603	792.363
ENSMUSG00000039646	246154	Vasn	protein_coding	2	3103.19	-2.60279	0.360746	2.97834071441919e-09	3.79345520149869e-08	ENSMUSG00000039646	591.174	2609.18	6371.88	6305.88	974.858	1960.81	4044.26	3786.96	485.115	2806.17	3698.52	3603.47
ENSMUSG00000025352	14561	Gdf11	protein_coding	1	306.042	-2.60064	0.292779	8.43256681549309e-13	1.52743370206713e-11	ENSMUSG00000025352	64.4917	108.262	505.504	386.613	101.102	194.122	400.364	420.977	57.6374	109.583	659.468	664.383
ENSMUSG00000041120	17965	Nbl1	protein_coding	1	1379.83	-2.59977	0.375023	1.02030700987231e-08	1.23595408115586e-07	ENSMUSG00000041120	295.587	536.222	2107.59	2854.47	606.224	747.992	1402.24	1978.59	252.964	486.883	2350.07	2939.09
ENSMUSG00000114432	NA	Gm49391	protein_coding	2	19.5002	-2.598	0.600687	7.27026989434234e-05	0.000533267	ENSMUSG00000114432	5.37431	13.8052	36.447	26.3987	3.11083	19.5903	36.7484	37.5219	3.20208	8.32279	16.7718	26.7089
ENSMUSG00000018593	20692	Sparc	protein_coding	1	123645	-2.59789	0.180927	1.51861971017111e-29	8.30680679424761e-28	ENSMUSG00000018593	33624.4	32746.6	228557	216351	41708.9	44888.4	212487	206550	26673.3	27139.2	204085	208936
ENSMUSG00000082419	NA	Gm11425	processed_pseudogene	2	19.7354	-2.59651	0.644236	0.000149731	0.00104676	ENSMUSG00000082419	3.58287	17.4381	43.5779	11.0704	1.94427	14.2475	32.8802	26.5399	3.20208	12.4842	40.9232	28.9346
ENSMUSG00000074671	241732	Tspyl3	protein_coding	1	84.0863	-2.59228	0.314641	2.52632481685521e-11	3.98861863357786e-10	ENSMUSG00000074671	14.3315	52.3144	129.941	133.697	29.9418	35.6187	137.323	135.445	14.4093	33.2911	150.275	142.447
ENSMUSG00000022246	75646	Rai14	protein_coding	2	841.962	-2.59127	0.180525	1.7396167858218e-29	9.40903655950509e-28	ENSMUSG00000022246	186.309	965.636	1598.91	1067.87	174.207	667.85	1233.97	956.35	152.099	665.823	1279.35	1155.16
ENSMUSG00000020814	67622	Mxra7	protein_coding	1	951.992	-2.58647	0.214837	1.8992804708267e-21	6.26892420704149e-20	ENSMUSG00000020814	275.881	321.152	1282.78	1589.03	320.027	468.386	1253.31	1549.38	228.948	269.103	1851.61	2014.29
ENSMUSG00000032125	74144	Robo4	protein_coding	2	151.86	-2.58562	0.266215	8.55252322555711e-15	1.84308784556119e-13	ENSMUSG00000032125	22.393	118.434	216.305	211.19	46.6625	80.142	282.382	255.332	38.4249	81.8407	242.185	227.025
ENSMUSG00000028214	14579	Gem	protein_coding	2	366.882	-2.58395	0.238156	7.29366941648811e-18	1.98917320286679e-16	ENSMUSG00000028214	79.7189	438.859	625.145	564.591	82.0483	340.158	446.783	323.054	54.4353	461.915	495.104	490.775
ENSMUSG00000034457	245527	Eda2r	protein_coding	2	494.573	-2.58368	0.238588	8.37830321689133e-18	2.27214405638981e-16	ENSMUSG00000034457	131.671	353.122	768.556	702.546	131.044	158.503	709.824	720.237	123.28	226.102	918.425	991.566
ENSMUSG00000097910	75996	Hdnr	lncRNA	1	15.9684	-2.58212	0.80671	0.000836251	0.00509053	ENSMUSG00000097910	0	2.17977	30.9007	14.4767	4.66625	0	52.2214	30.2005	0	1.38713	35.5563	20.0316
ENSMUSG00000118084	NA	AA388235	lncRNA	1	19.0398	-2.57852	0.53719	2.11069992977263e-05	0.000167856	ENSMUSG00000118084	3.58287	6.5393	20.6005	36.6175	5.05511	7.12374	34.8143	30.2005	6.40415	4.16139	32.2019	41.1762
ENSMUSG00000041827	231655	Oasl1	protein_coding	2	199.088	-2.57644	0.392508	5.04472493132303e-08	5.64687499703863e-07	ENSMUSG00000041827	34.0373	213.617	553.043	324.448	38.8854	192.341	355.879	217.81	30.4197	134.552	141.554	152.463
ENSMUSG00000046856	241070	Cmklr2	protein_coding	1	8.42268	-2.57637	0.971557	0.00193149	0.0108637	ENSMUSG00000046856	0	1.45318	4.75395	11.922	2.72198	0	11.6048	21.964	1.60104	0	19.4553	25.596
ENSMUSG00000044749	76184	Abca6	protein_coding	1	218.918	-2.57408	0.258254	2.03773042165005e-15	4.60732279995794e-14	ENSMUSG00000044749	83.3018	121.34	389.032	401.09	50.1622	56.9899	297.855	358.746	56.0363	74.9051	321.348	416.213
ENSMUSG00000103588	NA	Gm18445	unprocessed_pseudogene	2	4.72232	-2.57328	1.5527	0.00342935	0.0182116	ENSMUSG00000103588	0	5.08612	0.792326	2.55471	0	0	7.73651	11.8972	0	6.93566	16.1009	5.56435
ENSMUSG00000024371	12263	C2	protein_coding	1	352.946	-2.56775	0.219234	2.38546731030104e-20	7.47743316470823e-19	ENSMUSG00000024371	66.2832	83.5577	643.369	603.764	136.488	110.418	613.118	590.283	91.2592	94.3249	551.457	651.028
ENSMUSG00000056481	70445	Cd248	protein_coding	1	9528.49	-2.56548	0.162311	5.01043052436076e-35	3.80891350373551e-33	ENSMUSG00000056481	2416.65	2610.63	14922.7	16829.6	3630.34	3084.58	14389.9	15292.4	2523.24	2542.61	16486	19613.2
ENSMUSG00000035964	67937	Tmem59l	protein_coding	1	23.2911	-2.56532	0.725852	0.000466929	0.0029609	ENSMUSG00000035964	0.895718	13.0786	35.6547	40.0238	10.1102	5.3428	40.6167	38.437	0	1.38713	51.6572	42.289
ENSMUSG00000039476	20204	Prrx2	protein_coding	1	539.375	-2.56456	0.305513	1.33663602445931e-11	2.17431381603073e-10	ENSMUSG00000039476	133.462	122.793	878.689	1015.92	211.537	238.645	785.255	876.73	110.472	66.5823	1013.02	1019.39
ENSMUSG00000048612	226101	Myof	protein_coding	1	2255.24	-2.56259	0.150272	2.47199109655415e-40	2.35131409277655e-38	ENSMUSG00000048612	611.776	628.499	3430.77	3562.97	752.822	669.631	3500.77	3650.6	605.192	639.467	4355.31	4655.13
ENSMUSG00000025576	52897	Rbfox3	protein_coding	2	4.45646	-2.55605	1.3851	0.00371637	0.019537	ENSMUSG00000025576	0.895718	2.17977	13.4695	3.40628	0	1.78093	1.93413	12.8123	0	1.38713	6.70873	8.90295
ENSMUSG00000031099	93761	Smarca1	protein_coding	1	43.099	-2.55552	0.497071	8.14576927156352e-06	6.91066163728559e-05	ENSMUSG00000031099	13.4358	9.44565	34.8623	66.4225	10.4991	26.714	88.9698	51.2494	8.00519	11.097	85.2008	111.287
ENSMUSG00000064080	14115	Fbln2	protein_coding	1	52799.4	-2.55477	0.173	8.06190796488383e-31	4.83439071099199e-29	ENSMUSG00000064080	13605.1	17516.6	93328.9	93321.1	19623.9	20423.8	83745.7	84707.9	11889.3	14533	88194.9	92703.1
ENSMUSG00000027715	12428	Ccna2	protein_coding	1	397.136	-2.55264	0.181384	3.332494290419e-28	1.68447990192933e-26	ENSMUSG00000027715	112.861	156.943	644.953	590.99	103.046	186.998	704.022	670.818	104.067	102.648	730.58	657.706
ENSMUSG00000050587	241568	Lrrc4c	protein_coding	1	14.4098	-2.55198	0.745969	0.000597776	0.00374026	ENSMUSG00000050587	6.27003	5.81271	15.0542	54.5005	3.11083	7.12374	15.473	32.946	1.60104	0	18.7844	12.2416
ENSMUSG00000050276	381974	Mrgprg	protein_coding	1	3.54455	-2.55172	1.47669	0.00371401	0.0195299	ENSMUSG00000050276	0	0	8.71558	7.66414	0	0	7.73651	2.7455	0	1.38713	8.72135	5.56435
ENSMUSG00000056596	69539	Trnp1	protein_coding	1	330.115	-2.5512	0.242638	8.3177815323028e-17	2.08041507263257e-15	ENSMUSG00000056596	85.989	56.6739	489.657	550.966	124.822	87.2658	450.651	511.579	91.2592	52.711	650.747	809.056
ENSMUSG00000086513	NA	Gvin-ps1	unprocessed_pseudogene	1	14.2624	-2.55034	0.906538	0.00164444	0.00941374	ENSMUSG00000086513	7.16575	2.17977	8.71558	44.2817	0	3.56187	15.473	17.3882	3.20208	15.2584	12.7466	41.1762
ENSMUSG00000018500	11541	Adora2b	protein_coding	2	112.311	-2.54985	0.297359	5.75078262662219e-12	9.80069388680034e-11	ENSMUSG00000018500	19.7058	122.793	137.865	101.337	26.8309	137.132	172.137	156.494	14.4093	176.166	134.845	148.012
ENSMUSG00000039607	207181	Rbms3	protein_coding	2	1199.01	-2.54914	0.141508	1.40100034519799e-44	1.62963347382096e-42	ENSMUSG00000039607	306.336	544.941	1915.05	1633.31	320.805	658.946	2170.09	1716.85	299.394	582.595	2073	2166.76
ENSMUSG00000049225	381511	Pdp1	protein_coding	2	769.615	-2.54624	0.191104	1.68706892340284e-25	7.05099866709643e-24	ENSMUSG00000049225	216.764	648.117	1354.88	1455.33	170.707	466.605	1075.37	1031.39	211.337	513.239	1017.71	1073.92
ENSMUSG00000037347	60322	Chst7	protein_coding	2	50.2892	-2.54454	0.352405	3.71487375739288e-09	4.67909311033915e-08	ENSMUSG00000037347	13.4358	29.0635	65.763	83.4539	15.5542	23.1521	98.6405	99.7532	11.2073	18.0327	63.062	82.3523
ENSMUSG00000094626	94047	Tmem121b	protein_coding	2	4.9803	-2.54309	1.3815	0.00383379	0.020056	ENSMUSG00000094626	0	1.45318	0	14.4767	0.777709	8.90467	3.86825	11.8972	0	2.77426	6.70873	8.90295
ENSMUSG00000032332	12816	Col12a1	protein_coding	1	11019.7	-2.54176	0.448006	1.5127265723668e-06	1.43604903568488e-05	ENSMUSG00000032332	1998.35	2866.39	15580.3	15958.4	4484.66	6582.33	19120.8	18439.7	1849.2	3017.01	20711.2	21627.5
ENSMUSG00000046768	80837	Rhoj	protein_coding	2	3848.04	-2.53847	0.104832	2.89094299443008e-78	1.74441307123283e-75	ENSMUSG00000046768	960.21	2189.94	6231.64	6382.52	1081.79	2156.71	5757.89	5933.94	1135.14	2420.54	5669.55	6256.55
ENSMUSG00000066456	94353	Hmgn3	protein_coding	1	763.266	-2.5378	0.195584	2.89676511705906e-24	1.12542530473427e-22	ENSMUSG00000066456	292.9	302.261	1214.64	1313.97	183.15	420.301	1023.15	1251.95	192.125	277.426	1270.63	1416.68
ENSMUSG00000078532	67149	Nkain1	protein_coding	1	197.501	-2.53378	0.25427	2.78566650219145e-15	6.20397168290827e-14	ENSMUSG00000078532	54.6388	51.5878	301.876	315.081	66.8829	87.2658	264.975	283.702	52.8343	62.4209	353.55	475.195
ENSMUSG00000022034	71988	Esco2	protein_coding	1	59.8117	-2.53153	0.409116	2.50906457348236e-07	2.59039603217205e-06	ENSMUSG00000022034	25.0801	10.8988	63.3861	113.259	10.1102	26.714	96.7063	103.414	17.6114	33.2911	102.644	114.626
ENSMUSG00000019817	22634	Plagl1	protein_coding	2	567.422	-2.53108	0.24147	1.20310180492514e-16	2.98595022510278e-15	ENSMUSG00000019817	192.579	447.578	905.628	923.954	136.488	188.779	721.429	885.882	145.694	382.848	833.224	1044.98
ENSMUSG00000044807	30944	Zfp354c	protein_coding	1	272.437	-2.53075	0.236212	2.77471811867996e-17	7.21090607719938e-16	ENSMUSG00000044807	67.1789	90.8235	428.648	393.426	85.1591	80.142	384.891	380.71	76.8498	83.2279	585.001	613.191
ENSMUSG00000041324	16323	Inhba	protein_coding	5	417.91	-2.52983	0.453007	2.11496123300529e-06	1.96335511769708e-05	ENSMUSG00000041324	54.6388	698.978	728.94	413.863	100.324	678.536	645.998	440.195	20.8135	454.979	422.65	355.005
ENSMUSG00000064325	15245	Hhip	protein_coding	1	2.90094	-2.52929	1.56231	0.00374035	0.0196411	ENSMUSG00000064325	0	0	7.13093	8.51571	0	0	1.93413	7.32134	0	2.77426	2.68349	4.45148
ENSMUSG00000021678	14063	F2rl1	protein_coding	2	14.8313	-2.529	0.803182	0.00102116	0.00610449	ENSMUSG00000021678	0.895718	13.8052	32.4854	17.883	3.88854	28.4949	15.473	27.455	0	9.70992	13.4175	14.4673
ENSMUSG00000028364	21923	Tnc	protein_coding	2	3480.95	-2.52882	0.65073	0.000241155	0.00162133	ENSMUSG00000028364	316.189	1724.92	5738.82	4454.57	1423.6	3316.1	6069.29	5314.38	228.948	1667.33	5778.23	5739.07
ENSMUSG00000056947	17116	Mab21l1	protein_coding	1	91.7314	-2.52827	0.292843	4.8093016540435e-12	8.24714082041971e-11	ENSMUSG00000056947	18.8101	37.056	130.734	164.353	23.3313	55.209	158.598	151.918	35.2228	24.9684	163.693	136.883
ENSMUSG00000075256	228094	Cerkl	protein_coding	1	4.69645	-2.52824	1.41744	0.00396932	0.0206586	ENSMUSG00000075256	0.895718	1.45318	11.0926	18.7346	0	1.78093	11.6048	3.66067	0	0	2.68349	4.45148
ENSMUSG00000024806	77836	Mlana	protein_coding	1	3.56881	-2.52806	1.49468	0.00388969	0.0202716	ENSMUSG00000024806	0	0	9.50791	1.70314	0	0	7.73651	7.32134	0	1.38713	7.3796	7.79008
ENSMUSG00000054720	100604	Lrrc8c	protein_coding	2	200.756	-2.52618	0.254651	3.8475779155813e-15	8.53291567299117e-14	ENSMUSG00000054720	44.7859	154.763	233.736	282.722	52.1065	99.7323	408.101	334.951	64.0415	102.648	293.171	338.312
ENSMUSG00000026249	20720	Serpine2	protein_coding	2	3508.73	-2.52595	0.225597	1.2303113397074e-18	3.49354142035443e-17	ENSMUSG00000026249	651.187	2459.5	5860.04	3969.17	1091.51	2956.35	5854.6	4410.19	517.135	1979.44	7179.68	5175.95
ENSMUSG00000113836	100041420	Gm3325	transcribed_processed_pseudogene	1	18.4929	-2.5244	0.60398	0.000123267	0.000875062	ENSMUSG00000113836	5.37431	9.44565	29.3161	19.5861	3.11083	12.4665	19.3413	27.455	4.80312	6.93566	36.2271	47.8534
ENSMUSG00000027239	17242	Mdk	protein_coding	1	76.1117	-2.5232	0.331552	7.19666407370662e-10	9.7016919724323e-09	ENSMUSG00000027239	12.5401	27.6104	166.388	125.181	27.6087	35.6187	100.575	118.972	19.2125	23.5812	114.719	141.334
ENSMUSG00000025887	12364	Casp12	protein_coding	1	239.955	-2.52297	0.219585	1.74453359457802e-19	5.21442711729211e-18	ENSMUSG00000025887	88.6761	93.0033	278.899	365.324	67.6607	99.7323	377.155	414.571	62.4405	102.648	401.853	527.5
ENSMUSG00000023046	16012	Igfbp6	protein_coding	1	14229.7	-2.52021	0.14963	4.90970599050899e-39	4.4093726963134e-37	ENSMUSG00000023046	3967.14	6457.92	26073.9	24331.1	4190.68	4080.12	24805.2	23659.8	3708	5341.84	22979.4	21161.2
ENSMUSG00000070802	434128	Pnma8b	protein_coding	1	37.3449	-2.51681	0.504948	1.44610416576968e-05	0.000118017	ENSMUSG00000070802	8.06147	10.1722	53.0858	50.2427	15.1653	17.8093	48.3532	49.419	6.40415	4.16139	65.0747	120.19
ENSMUSG00000031740	17390	Mmp2	protein_coding	1	25863.8	-2.51552	0.450619	2.22256067028995e-06	2.05435251233263e-05	ENSMUSG00000031740	5256.08	6862.63	52249.1	50777.5	10859.9	11235.9	36032.8	35670.5	4199.52	4001.87	45383.9	47835.6
ENSMUSG00000091119	100039139	Ccdc152	protein_coding	1	335.922	-2.51002	0.250278	2.27627534859956e-15	5.0989095946762e-14	ENSMUSG00000091119	93.1547	55.9473	575.229	506.685	89.0476	138.913	471.927	579.301	110.472	112.358	658.126	639.9
ENSMUSG00000040605	56175	Bace2	protein_coding	1	72.0315	-2.50512	0.44053	1.61658960481216e-06	1.52863509693036e-05	ENSMUSG00000040605	13.4358	16.7115	109.341	123.478	31.4972	56.9899	112.179	96.0926	11.2073	19.4198	102.644	171.382
ENSMUSG00000066842	545370	Hmcn1	protein_coding	1	855.028	-2.50502	0.490561	1.03630630775849e-05	8.66235432749297e-05	ENSMUSG00000066842	158.542	294.995	1655.96	1659.71	360.857	457.7	1384.83	1269.34	131.285	122.068	1282.71	1482.34
ENSMUSG00000111343	NA	Gm47175	TEC	1	12.2866	-2.50302	0.738033	0.000700156	0.0043248	ENSMUSG00000111343	1.79144	1.45318	34.07	18.7346	2.72198	5.3428	15.473	20.1337	3.20208	4.16139	14.7592	25.596
ENSMUSG00000034329	237911	Brip1	protein_coding	1	79.1169	-2.50225	0.357384	1.12847474915836e-08	1.35930872935114e-07	ENSMUSG00000034329	8.95718	39.9624	118.057	122.626	32.2749	23.1521	125.718	128.123	19.2125	31.904	153.63	145.786
ENSMUSG00000039579	242443	Grin3a	protein_coding	1	152.252	-2.50176	0.280518	1.26722674378229e-12	2.25104702812255e-11	ENSMUSG00000039579	43.8902	48.6814	317.723	306.565	45.1071	69.4564	255.305	189.44	28.8187	29.1298	263.653	229.251
ENSMUSG00000006360	12925	Crip1	protein_coding	1	553.381	-2.50068	0.217245	1.88231807487798e-19	5.60890118947822e-18	ENSMUSG00000006360	116.443	100.269	1033.19	809.844	196.76	167.408	1025.09	789.789	121.679	116.519	1172.01	991.566
ENSMUSG00000062309	102614	Rpp25	protein_coding	1	63.5516	-2.50013	0.424928	8.33232997686587e-07	8.13392110835708e-06	ENSMUSG00000062309	15.2272	20.3445	112.51	126.884	27.6087	10.6856	81.2333	96.0926	3.20208	16.6456	144.238	107.948
ENSMUSG00000059654	19692	Reg1	protein_coding	2	3.55036	-2.49913	1.50173	0.0041311	0.0213969	ENSMUSG00000059654	0	3.63294	10.3002	5.961	0	0	7.73651	6.40617	0	2.77426	1.34175	4.45148
ENSMUSG00000027520	73884	Zdbf2	protein_coding	5	37.095	-2.49608	0.564195	7.14586463752021e-05	0.000525636	ENSMUSG00000027520	8.06147	79.9247	49.1242	33.2113	2.72198	28.4949	48.3532	48.5039	4.80312	83.2279	37.5689	21.1445
ENSMUSG00000057596	209387	Trim30d	protein_coding	1	244.368	-2.49308	0.242739	6.05722707188014e-16	1.42632923818212e-14	ENSMUSG00000057596	86.8847	85.0108	233.736	549.263	90.6031	64.1136	241.766	379.794	97.6633	70.7437	352.879	679.963
ENSMUSG00000116725	NA	Gm29686	lncRNA	2	19.8925	-2.49198	0.585443	0.000109985	0.000788018	ENSMUSG00000116725	5.37431	18.8913	22.9774	35.766	3.49969	23.1521	40.6167	21.0488	3.20208	18.0327	16.1009	30.0475
ENSMUSG00000038587	83397	Akap12	protein_coding	2	3904.64	-2.49174	0.255676	1.37963555175181e-14	2.90189355869017e-13	ENSMUSG00000038587	872.43	5910.8	4781.69	4800.3	820.871	2199.45	5102.23	5350.98	891.778	6341.96	4726.3	5056.88
ENSMUSG00000079056	56461	Kcnip3	protein_coding	1	67.9001	-2.49114	0.391718	1.51751370669438e-07	1.60469179422572e-06	ENSMUSG00000079056	18.8101	34.1497	80.0249	84.3055	25.6644	40.9615	96.7063	119.887	8.00519	19.4198	135.516	151.35
ENSMUSG00000027699	13605	Ect2	protein_coding	1	202.496	-2.4885	0.281096	1.94545898450925e-12	3.41188624267839e-11	ENSMUSG00000027699	68.0746	103.902	373.978	298.901	42.774	94.3895	299.79	356	57.6374	37.4525	367.638	329.409
ENSMUSG00000036223	66468	Ska1	protein_coding	1	29.4144	-2.48771	0.578976	0.00010057	0.000724859	ENSMUSG00000036223	9.8529	5.81271	91.1175	55.3521	2.72198	1.78093	50.2873	51.2494	9.60623	6.93566	31.531	36.7247
ENSMUSG00000090231	14962	Cfb	protein_coding	1	158.854	-2.48541	0.255048	1.45261800393975e-14	3.04214761801221e-13	ENSMUSG00000090231	41.203	18.1647	287.614	250.362	55.6062	37.3996	309.46	352.339	43.228	23.5812	253.59	233.703
ENSMUSG00000026080	98388	Chst10	protein_coding	1	4.3996	-2.48406	1.35393	0.00441611	0.0227389	ENSMUSG00000026080	0.895718	3.63294	7.13093	5.961	0	1.78093	11.6048	6.40617	0	0	5.36698	10.0158
ENSMUSG00000075707	107585	Dio3	protein_coding	1	538.389	-2.4835	0.192087	8.12538772113923e-24	3.08237940093276e-22	ENSMUSG00000075707	167.499	172.928	817.68	950.353	132.599	96.1705	947.722	981.059	204.933	142.875	933.184	913.665
ENSMUSG00000107215	NA	Gm43197	TEC	1	34.684	-2.48291	0.432844	1.46276071352164e-06	1.39203778301574e-05	ENSMUSG00000107215	9.8529	6.5393	50.7089	82.6024	14.3876	7.12374	30.946	62.2314	8.00519	18.0327	52.3281	73.4494
ENSMUSG00000043505	317757	Gimap5	protein_coding	2	32.1464	-2.48138	0.548608	5.72102663449165e-05	0.000427598	ENSMUSG00000043505	5.37431	21.0711	17.4312	45.1333	7.38823	10.6856	75.4309	71.383	12.8083	23.5812	44.2776	51.192
ENSMUSG00000032446	13813	Eomes	protein_coding	1	12.4392	-2.48134	0.721767	0.00067144	0.0041594	ENSMUSG00000032446	4.47859	5.81271	18.2235	22.9924	1.16656	5.3428	17.4071	21.0488	3.20208	1.38713	28.1767	20.0316
ENSMUSG00000068758	16188	Il3ra	protein_coding	1	686.565	-2.48106	0.264236	1.12151077923098e-13	2.18961088333376e-12	ENSMUSG00000068758	146.898	244.134	1334.28	1189.64	309.917	290.292	1001.88	1089.05	139.29	162.294	1061.32	1269.78
ENSMUSG00000029761	109624	Cald1	protein_coding	2	9232.27	-2.4805	0.129856	5.04832521212898e-49	7.38470541825746e-47	ENSMUSG00000029761	2322.6	7908.19	15003.5	11747.4	1855.61	6933.18	13916	11160.5	2209.43	8830.48	15786.3	13114
ENSMUSG00000028497	66775	Hacd4	protein_coding	1	400.096	-2.47998	0.213386	1.08546837233322e-19	3.28001702682037e-18	ENSMUSG00000028497	163.916	119.16	515.012	711.913	128.711	121.104	669.208	706.509	94.4613	72.1308	662.151	836.878
ENSMUSG00000040855	194590	Reps2	protein_coding	1	373.136	-2.47638	0.187534	1.06542097492308e-24	4.20699664719625e-23	ENSMUSG00000040855	117.339	124.973	525.312	668.483	129.1	103.294	669.208	772.401	124.881	76.2922	486.383	679.963
ENSMUSG00000022949	209195	Clic6	protein_coding	1	8.21823	-2.47105	0.921174	0.0023219	0.0128059	ENSMUSG00000022949	2.68716	0	9.50791	13.6251	0.388854	0	13.5389	14.6427	3.20208	0	15.4301	25.596
ENSMUSG00000025597	237010	Klhl4	protein_coding	1	21.0915	-2.47006	0.794347	0.00123255	0.00726698	ENSMUSG00000025597	1.79144	10.8988	15.8465	28.1018	9.72136	5.3428	48.3532	48.5039	0	0	38.9106	45.6276
ENSMUSG00000078452	19368	Raet1d	protein_coding	1	28.7196	-2.46971	0.544103	5.64148489827943e-05	0.000422215	ENSMUSG00000078452	8.95718	17.4381	25.3544	39.1723	3.11083	16.0284	56.0897	37.5219	11.2073	11.097	52.9989	65.6593
ENSMUSG00000036030	235472	Prtg	protein_coding	2	45.3308	-2.46791	0.391343	2.01475432191227e-07	2.0971909003668e-06	ENSMUSG00000036030	6.27003	34.8762	91.1175	57.0552	12.0545	40.9615	58.0238	63.1465	12.8083	22.1941	73.1251	72.3365
ENSMUSG00000015709	11864	Arnt2	protein_coding	2	37.8302	-2.46689	0.44994	3.55871580595731e-06	3.19605783708045e-05	ENSMUSG00000015709	8.06147	20.3445	34.07	54.5005	14.3876	30.2759	52.2214	61.3162	4.80312	24.9684	71.1125	77.9008
ENSMUSG00000091649	236451	Phf11b	protein_coding	1	10.6538	-2.4664	0.698824	0.000580826	0.00363775	ENSMUSG00000091649	4.47859	3.63294	9.50791	26.3987	3.11083	1.78093	15.473	21.964	1.60104	0	12.0757	27.8217
ENSMUSG00000049744	76117	Arhgap15	protein_coding	1	11.2665	-2.46536	0.851445	0.00174365	0.0099316	ENSMUSG00000049744	3.58287	3.63294	15.8465	28.1018	1.16656	5.3428	25.1436	21.964	1.60104	0	22.1388	6.67721
ENSMUSG00000021335	20504	Slc17a1	protein_coding	1	10.6967	-2.46506	0.842481	0.00166666	0.00953247	ENSMUSG00000021335	0.895718	0	23.7698	26.3987	4.2774	0	13.5389	12.8123	0	1.38713	20.7971	24.4831
ENSMUSG00000039706	16826	Ldb2	protein_coding	1	159.943	-2.46351	0.257965	5.18076907438674e-14	1.03556387222913e-12	ENSMUSG00000039706	48.3688	61.76	240.075	286.979	37.7189	35.6187	301.724	283.702	68.8446	66.5823	201.933	286.007
ENSMUSG00000044674	14362	Fzd1	protein_coding	2	5097.6	-2.46337	0.169945	3.58970521161126e-29	1.92004481803329e-27	ENSMUSG00000044674	1236.99	3669.27	10065.7	8332.62	1447.7	3495.97	8630.07	7452.21	1203.98	2919.91	6599.38	6117.44
ENSMUSG00000047534	217653	Mis18bp1	protein_coding	1	73.8909	-2.46262	0.329574	1.77742283685851e-09	2.31424528367505e-08	ENSMUSG00000047534	21.4972	17.4381	118.849	94.5244	24.109	32.0568	125.718	149.172	17.6114	38.8397	103.314	143.56
ENSMUSG00000023940	72415	Sgo1	protein_coding	1	87.0039	-2.46206	0.285311	7.26270772603516e-12	1.22156466447746e-10	ENSMUSG00000023940	25.9758	55.2207	105.379	126.884	24.4978	40.9615	133.455	147.342	20.8135	45.7753	169.731	148.012
ENSMUSG00000003779	19348	Kif20a	protein_coding	1	426.512	-2.45851	0.230534	7.12963530992548e-17	1.79486477443743e-15	ENSMUSG00000003779	97.6333	154.763	708.339	672.741	160.986	144.256	702.088	670.818	115.275	76.2922	796.997	817.959
ENSMUSG00000007613	21812	Tgfbr1	protein_coding	2	3380.19	-2.45493	0.116846	2.10307775159697e-58	5.14029472222606e-56	ENSMUSG00000007613	1018.43	1931.27	5605.71	4985.1	826.704	1923.41	5258.89	4659.12	902.986	1904.53	6002.97	5543.2
ENSMUSG00000019899	16773	Lama2	protein_coding	1	6999.71	-2.45477	0.185088	9.07307274420673e-25	3.58999921348131e-23	ENSMUSG00000019899	1675.89	2679.66	12282.6	12736.1	2768.25	3175.41	11599	11634.5	1855.6	2119.54	10428	11041.9
ENSMUSG00000040204	68026	Pclaf	protein_coding	1	232.933	-2.45308	0.230805	9.37131055659146e-17	2.33786350823287e-15	ENSMUSG00000040204	79.7189	151.857	366.847	391.723	52.8842	103.294	342.34	400.843	72.0467	83.2279	403.195	347.215
ENSMUSG00000087179	NA	5730471H19Rik	lncRNA	1	15.2347	-2.45239	0.712328	0.000706918	0.00436377	ENSMUSG00000087179	1.79144	6.5393	15.8465	28.1018	3.88854	12.4665	36.7484	32.0309	4.80312	0	19.4553	21.1445
ENSMUSG00000030107	24110	Usp18	protein_coding	1	178.668	-2.45037	0.294789	3.78808596843447e-11	5.88922318554760e-10	ENSMUSG00000030107	68.0746	51.5878	251.167	489.653	81.2706	44.5234	183.742	239.774	49.6322	26.3555	208.641	449.599
ENSMUSG00000026814	13805	Eng	protein_coding	1	1379.8	-2.44977	0.107672	5.92077306460126e-68	2.07862194735247e-65	ENSMUSG00000026814	414.718	550.754	2168.6	2158.73	440.183	548.528	2320.95	2372.11	413.068	560.401	2133.38	2476.13
ENSMUSG00000044548	59036	Dact1	protein_coding	2	393.035	-2.44975	0.190238	1.84369002950507e-23	6.84611745763719e-22	ENSMUSG00000044548	93.1547	189.64	529.274	573.107	111.99	286.73	611.184	589.368	123.28	271.878	670.202	666.609
ENSMUSG00002076581	NA	Gm55460	miRNA	1	6.96913	-2.4492	1.10705	0.00401982	0.0208877	ENSMUSG00002076581	1.79144	0	10.3002	5.10942	0.777709	0	15.473	9.15167	0	0	15.4301	25.596
ENSMUSG00000053931	71994	Cnn3	protein_coding	1	2378.21	-2.44667	0.109404	1.08487974922244e-65	3.43408902913705e-63	ENSMUSG00000053931	629.69	1240.29	3872.1	3828.66	718.603	1264.46	3676.77	3580.13	712.462	1083.35	4012.49	3919.52
ENSMUSG00000048376	14062	F2r	protein_coding	1	1285.73	-2.4466	0.196	3.57028791070804e-22	1.23990448323492e-20	ENSMUSG00000048376	471.148	502.073	2074.31	2033.55	274.92	607.299	2084.99	2114.04	413.068	367.59	2184.36	2301.41
ENSMUSG00000026697	17926	Myoc	protein_coding	1	5.40008	-2.44462	1.46248	0.00474486	0.0242505	ENSMUSG00000026697	0	0	11.0926	6.81257	0	1.78093	0	5.491	1.60104	2.77426	17.4427	17.8059
ENSMUSG00000034687	231470	Fras1	protein_coding	1	66.3842	-2.44361	0.334291	3.93862018570449e-09	4.95445062969173e-08	ENSMUSG00000034687	20.6015	21.0711	94.2868	115.814	22.1647	14.2475	125.718	84.1954	11.2073	24.9684	125.453	136.883
ENSMUSG00000031375	12111	Bgn	protein_coding	1	39575.2	-2.44349	0.170574	2.05673401876603e-28	1.05062108910987e-26	ENSMUSG00000031375	10607.1	15585.3	61419.5	62546.2	15546.8	17739.9	60750.9	60801	10643.7	13183.3	65172.6	80905.6
ENSMUSG00000030346	19362	Rad51ap1	protein_coding	1	67.2301	-2.4423	0.286767	1.443839113941e-11	2.33297819674366e-10	ENSMUSG00000030346	19.7058	34.8762	103.002	121.775	19.0539	37.3996	88.9698	120.802	20.8135	33.2911	111.365	95.7067
ENSMUSG00000020787	18436	P2rx1	protein_coding	1	6.48074	-2.44219	1.06901	0.00384273	0.0200973	ENSMUSG00000020787	0	0	7.13093	11.922	1.16656	1.78093	19.3413	10.0668	1.60104	0	11.4048	13.3544
ENSMUSG00000026051	78896	Ecrg4	protein_coding	1	20.4927	-2.44003	0.664419	0.000461008	0.00292719	ENSMUSG00000026051	3.58287	16.7115	26.9391	33.2113	1.94427	14.2475	38.6825	30.2005	9.60623	1.38713	38.2397	31.1603
ENSMUSG00000043099	15248	Hic1	protein_coding	1	2573	-2.43844	0.211693	3.36191616238629e-19	9.92587755038485e-18	ENSMUSG00000043099	617.15	842.116	4881.52	4602.74	1035.13	1282.27	4019.12	4116.42	558.762	1101.38	4115.8	3703.63
ENSMUSG00000019256	11622	Ahr	protein_coding	5	293.105	-2.43653	0.285228	1.31376143247716e-11	2.13890552274043e-10	ENSMUSG00000019256	51.0559	455.571	452.418	249.51	40.052	245.769	615.052	348.679	57.6374	427.236	339.462	234.815
ENSMUSG00000045322	81897	Tlr9	protein_coding	2	25.4213	-2.43525	0.901642	0.00244363	0.0134045	ENSMUSG00000045322	0	20.3445	100.625	25.5471	2.33313	7.12374	85.1016	15.5578	1.60104	9.70992	34.8854	2.22574
ENSMUSG00000027469	72119	Tpx2	protein_coding	1	613.374	-2.43489	0.123315	1.25475027356748e-51	2.14406840993933e-49	ENSMUSG00000027469	179.144	217.25	1049.83	975.9	184.317	236.864	1034.76	1035.05	188.923	194.198	1062.66	1001.58
ENSMUSG00000107019	NA	Gm43682	TEC	2	66.7454	-2.43488	0.293182	4.28613258166539e-11	6.62087472155015e-10	ENSMUSG00000107019	16.1229	39.9624	103.002	117.517	19.0539	30.2759	108.311	90.6016	22.4145	40.2268	96.6057	116.851
ENSMUSG00000031340	14404	Gabre	protein_coding	2	506.637	-2.43239	0.234587	5.52822525969244e-16	1.30494500659415e-14	ENSMUSG00000031340	108.382	634.312	680.608	714.468	162.541	290.292	618.921	727.558	126.482	522.948	686.303	806.83
ENSMUSG00000060044	327766	Tmem26	protein_coding	2	29.8681	-2.43167	0.618811	0.000270875	0.00180683	ENSMUSG00000060044	3.58287	42.8687	62.5937	37.4691	6.99938	10.6856	56.0897	32.946	4.80312	5.54852	50.3155	44.5148
ENSMUSG00000066705	59095	Fxyd6	protein_coding	2	50.6902	-2.42981	0.367736	7.38412523368574e-08	8.12422074856056e-07	ENSMUSG00000066705	8.95718	21.7977	77.6479	80.8992	15.943	30.2759	90.9039	91.5167	14.4093	41.6139	69.7708	64.5464
ENSMUSG00000000223	13497	Drp2	protein_coding	1	42.9855	-2.42954	0.508545	3.27281715931488e-05	0.000253286	ENSMUSG00000000223	11.6443	21.0711	31.693	74.0867	15.5542	14.2475	98.6405	65.892	6.40415	4.16139	81.1756	91.2553
ENSMUSG00000025001	15201	Hells	protein_coding	1	181.617	-2.42928	0.306031	2.53692111783224e-10	3.60186837236932e-09	ENSMUSG00000025001	65.3874	117.707	260.675	262.284	29.9418	81.923	282.382	273.635	62.4405	54.0981	346.17	342.764
ENSMUSG00000106426	NA	Gm36211	lncRNA	1	4.21737	-2.42911	1.56871	0.00457172	0.0234588	ENSMUSG00000106426	0	3.63294	0.792326	2.55471	0	0	9.67063	10.0668	0	0	16.1009	7.79008
ENSMUSG00000031355	11856	Arhgap6	protein_coding	2	325.653	-2.42835	0.194478	4.33089773950585e-22	1.49064713818393e-20	ENSMUSG00000031355	98.529	211.437	489.657	567.998	78.1597	165.627	440.981	442.026	116.876	231.651	495.104	569.789
ENSMUSG00000051378	70218	Kif18b	protein_coding	1	113.427	-2.42769	0.300018	1.24274176388856e-10	1.81788641810033e-09	ENSMUSG00000051378	32.2459	64.6664	156.088	173.72	37.7189	49.8662	185.676	229.707	32.0208	20.807	190.528	188.075
ENSMUSG00000019122	20308	Ccl9	protein_coding	2	1413.37	-2.4268	0.697941	0.000698811	0.00431787	ENSMUSG00000019122	215.868	1288.97	3080.56	2507.02	384.188	1586.81	3197.11	2423.36	129.684	797.6	674.898	674.399
ENSMUSG00000050232	12766	Cxcr3	protein_coding	1	5.46174	-2.42601	1.01324	0.00358299	0.0189234	ENSMUSG00000050232	1.79144	5.08612	1.58465	19.5861	1.55542	1.78093	1.93413	18.3033	0	2.77426	3.35436	7.79008
ENSMUSG00000002297	27214	Dbf4	protein_coding	1	240.993	-2.42542	0.233986	5.981915206222e-16	1.41031502706887e-14	ENSMUSG00000002297	72.5532	174.381	427.064	340.628	58.3281	172.751	355.879	365.152	57.6374	87.3893	434.055	346.102
ENSMUSG00000031289	16165	Il13ra2	protein_coding	1	32.935	-2.42439	0.614262	0.000264906	0.00177054	ENSMUSG00000031289	0	21.7977	46.7472	27.2503	7.38823	24.9331	108.311	39.3522	4.80312	8.32279	78.4921	27.8217
ENSMUSG00000041481	20715	Serpina3g	protein_coding	2	47.2385	-2.42208	0.538245	7.01378525119388e-05	0.000517498	ENSMUSG00000041481	6.27003	24.704	68.14	71.5319	20.2204	67.6755	65.7603	67.7224	3.20208	15.2584	75.1377	81.2394
ENSMUSG00000032661	246727	Oas3	protein_coding	1	87.9642	-2.42196	0.401065	6.25264065993807e-07	6.18822339839796e-06	ENSMUSG00000032661	42.9945	24.704	77.6479	341.48	52.8842	19.5903	56.0897	154.663	14.4093	9.70992	67.7581	193.639
ENSMUSG00000001930	22371	Vwf	protein_coding	2	146.945	-2.41797	0.393706	4.39629672520456e-07	4.44440279931805e-06	ENSMUSG00000001930	18.8101	66.8461	131.526	170.314	59.4947	73.0183	350.077	304.751	40.026	108.196	196.566	243.718
ENSMUSG00000028524	73094	Sgip1	protein_coding	1	19.0909	-2.4171	0.615466	0.00028119	0.00186197	ENSMUSG00000028524	4.47859	0	22.1851	39.1723	7.38823	1.78093	29.0119	29.2854	3.20208	6.93566	38.9106	46.7405
ENSMUSG00000050965	18750	Prkca	protein_coding	1	1136.87	-2.41493	0.118698	2.21733935632969e-54	4.45985475326771e-52	ENSMUSG00000050965	317.98	405.436	2094.91	1767.86	295.529	379.339	1980.55	1647.3	363.436	418.914	2185.03	1786.15
ENSMUSG00000048387	23967	Osr1	protein_coding	1	695.649	-2.41302	0.221026	2.19985468025555e-17	5.76349986717157e-16	ENSMUSG00000048387	230.2	284.823	966.638	995.486	165.263	204.807	1386.77	1503.62	265.772	273.265	969.411	1101.74
ENSMUSG00000029581	14086	Fscn1	protein_coding	1	3606.42	-2.41291	0.193487	5.86835137296158e-22	1.99844791288387e-20	ENSMUSG00000029581	867.055	1539.64	6276.81	5772.8	1419.71	1932.31	5839.13	5367.46	813.327	1291.42	6291.44	5865.93
ENSMUSG00000078349	100382	AW011738	lncRNA	1	65.1627	-2.41039	0.351055	2.88008867423527e-08	3.32009744542142e-07	ENSMUSG00000078349	29.5587	60.3068	59.4244	114.962	17.1096	46.3043	73.4968	101.584	17.6114	27.7426	79.163	154.689
ENSMUSG00000035683	17279	Melk	protein_coding	1	104.17	-2.41008	0.292299	6.59429815010231e-11	9.92434161966684e-10	ENSMUSG00000035683	25.0801	39.2358	162.427	189.9	29.9418	69.4564	145.059	204.082	43.228	31.904	168.389	141.334
ENSMUSG00000032363	108153	Adamts7	protein_coding	1	221.045	-2.40668	0.355947	4.43739876686048e-08	4.9989342350822e-07	ENSMUSG00000032363	32.2459	42.1421	377.147	334.667	112.379	81.923	336.538	350.509	44.8291	38.8397	452.839	448.486
ENSMUSG00000032221	17427	Mns1	protein_coding	1	36.2731	-2.40651	0.446757	5.77548047126467e-06	5.03243467597697e-05	ENSMUSG00000032221	7.16575	14.5318	67.3477	58.7584	10.8879	23.1521	38.6825	56.7404	11.2073	5.54852	77.8212	63.4335
ENSMUSG00000054453	236643	Sytl5	protein_coding	2	9.44388	-2.40559	1.09771	0.0045034	0.0231389	ENSMUSG00000054453	1.79144	15.2584	9.50791	14.4767	0.777709	8.90467	7.73651	5.491	0	1.38713	30.1893	17.8059
ENSMUSG00000000142	12006	Axin2	protein_coding	1	132.889	-2.40547	0.279621	1.1739099657346e-11	1.92583071608916e-10	ENSMUSG00000000142	34.933	56.6739	266.221	288.683	38.4966	58.7708	152.796	211.404	56.0363	41.6139	186.503	202.542
ENSMUSG00000018927	20305	Ccl6	protein_coding	2	2301.86	-2.40496	0.635839	0.000395417	0.00254077	ENSMUSG00000018927	429.049	908.235	5236.48	5612.7	851.591	1625.99	4336.31	4579.5	379.446	771.245	1304.85	1586.95
ENSMUSG00000054293	213438	P2ry10b	protein_coding	2	23.2912	-2.4042	0.492281	2.59703456706858e-05	0.000203433	ENSMUSG00000054293	5.37431	13.8052	28.5237	45.1333	6.99938	10.6856	42.5508	47.5887	8.00519	16.6456	20.7971	33.3861
ENSMUSG00000026039	68549	Sgo2a	protein_coding	2	68.8134	-2.40395	0.36508	8.92272629194473e-08	9.75036343922812e-07	ENSMUSG00000026039	28.663	31.2433	96.6638	120.923	9.3325	23.1521	133.455	116.226	25.6166	24.9684	108.681	106.835
ENSMUSG00000037544	218977	Dlgap5	protein_coding	1	179.321	-2.40291	0.218212	1.33028578625929e-17	3.55276462612456e-16	ENSMUSG00000037544	44.7859	66.1195	286.822	239.291	63.3833	53.428	317.197	334.951	52.8343	61.0338	309.272	322.732
ENSMUSG00000001300	13642	Efnb2	protein_coding	2	1061.6	-2.40241	0.206276	2.08534866421261e-19	6.19476882419712e-18	ENSMUSG00000001300	234.678	1475.7	1897.62	1508.98	236.812	1116.65	1506.68	1194.29	196.928	1255.35	1163.96	951.503
ENSMUSG00000059430	11468	Actg2	protein_coding	1	8.91941	-2.40219	0.982411	0.00357397	0.0188809	ENSMUSG00000059430	2.68716	2.17977	25.3544	11.922	1.55542	0	19.3413	21.0488	0	0	4.02524	18.9188
ENSMUSG00000031906	58994	Smpd3	protein_coding	1	187.884	-2.40168	0.544983	9.34689997591563e-05	0.000676206	ENSMUSG00000031906	66.2832	76.2918	159.257	371.285	92.5473	14.2475	177.94	381.625	33.6218	54.0981	306.589	520.823
ENSMUSG00000069662	17118	Marcks	protein_coding	1	3907.8	-2.40126	0.100457	8.13717910185363e-74	3.83221442140712e-71	ENSMUSG00000069662	1322.08	1928.37	5526.47	6623.52	1155.29	2064.1	5595.43	6462	1280.83	1894.82	6175.38	6865.29
ENSMUSG00000048834	211739	Vstm2a	protein_coding	1	237.854	-2.39976	0.241119	8.49396017122344e-15	1.83251259157713e-13	ENSMUSG00000048834	94.9462	87.9172	468.265	441.965	46.6625	97.9514	400.364	321.224	60.8395	88.7764	412.587	332.748
ENSMUSG00000068349	625599	Gml	protein_coding	1	5.08922	-2.39792	1.16435	0.00501137	0.0255046	ENSMUSG00000068349	0	0.726588	9.50791	9.36728	1.55542	0	3.86825	10.982	0	2.77426	6.70873	15.5802
ENSMUSG00000110386	NA	Gm42031	lncRNA	5	62.8178	-2.39667	0.486258	2.33247464529892e-05	0.000184354	ENSMUSG00000110386	10.7486	137.325	114.887	103.892	12.4433	49.8662	73.4968	76.8741	11.2073	74.9051	53.6698	34.4989
ENSMUSG00000046916	68632	Myct1	protein_coding	2	29.0095	-2.39643	0.514901	4.98063787184105e-05	0.000375229	ENSMUSG00000046916	2.68716	11.6254	35.6547	45.1333	6.22167	21.3712	54.1555	55.8252	16.0104	23.5812	36.898	38.9504
ENSMUSG00000103230	NA	Gm17970	processed_pseudogene	1	21.9605	-2.39434	0.639763	0.000440026	0.00280226	ENSMUSG00000103230	1.79144	25.4306	26.9391	36.6175	6.61052	3.56187	36.7484	38.437	8.00519	5.54852	34.8854	38.9504
ENSMUSG00000096965	78512	3300005D01Rik	lncRNA	2	23.0379	-2.39401	0.524291	6.32460567000477e-05	0.000470061	ENSMUSG00000096965	4.47859	31.9699	27.7314	42.5785	6.99938	12.4665	25.1436	28.3702	4.80312	19.4198	33.5436	38.9504
ENSMUSG00000054675	231633	Tmem119	protein_coding	1	2532.08	-2.38968	0.184038	1.81081396652488e-23	6.73699554520787e-22	ENSMUSG00000054675	631.481	1232.29	4465.55	4029.63	1024.63	1091.71	4071.34	3642.37	568.369	1045.9	4245.95	4335.74
ENSMUSG00000040253	229900	Gbp7	protein_coding	1	183.925	-2.38899	0.234443	2.32787781370875e-15	5.20242971121553e-14	ENSMUSG00000040253	95.8419	42.8687	208.382	430.043	55.2173	62.3327	187.61	342.273	70.4457	48.5496	246.21	417.326
ENSMUSG00000016918	240725	Sulf1	protein_coding	1	1359.7	-2.38896	0.168875	2.12437097688674e-27	1.01282664673348e-25	ENSMUSG00000016918	318.876	428.687	2293.78	1957.76	517.565	430.986	2396.38	2087.5	373.042	409.204	2636.53	2466.12
ENSMUSG00000029923	19331	Rab19	protein_coding	1	16.2471	-2.38873	0.605102	0.000286279	0.00189437	ENSMUSG00000029923	4.47859	0	24.5621	43.4301	5.05511	3.56187	19.3413	24.7095	4.80312	2.77426	32.2019	30.0475
ENSMUSG00000030249	20928	Abcc9	protein_coding	1	279.45	-2.38782	0.238689	6.96312261843679e-15	1.514087101795e-13	ENSMUSG00000030249	55.5345	103.176	398.54	372.136	97.2136	142.475	558.963	450.262	83.254	167.843	448.814	475.195
ENSMUSG00000040322	229731	Slc25a24	protein_coding	1	527.403	-2.38511	0.163454	5.72831596461518e-29	3.0386827736471e-27	ENSMUSG00000040322	123.609	324.058	877.897	793.664	165.652	359.749	899.369	776.062	118.477	305.169	938.551	646.577
ENSMUSG00000079343	317677	C1s2	protein_coding	2	8.86971	-2.38367	0.869266	0.00257495	0.0140531	ENSMUSG00000079343	0	3.63294	9.50791	17.0314	3.11083	0	19.3413	22.8792	3.20208	2.77426	6.03785	18.9188
ENSMUSG00000021508	57266	Cxcl14	protein_coding	2	786.628	-2.38349	0.442045	6.08286749165525e-06	5.27409467428699e-05	ENSMUSG00000021508	63.596	810.146	1272.48	579.068	198.316	934.991	2168.16	925.234	88.0571	649.177	1137.13	613.191
ENSMUSG00000038379	22137	Ttk	protein_coding	1	103.443	-2.38319	0.273524	7.7619641572025e-12	1.30213523815311e-10	ENSMUSG00000038379	29.5587	24.704	190.951	135.4	24.109	51.6471	212.754	155.578	24.0156	30.5169	227.426	134.657
ENSMUSG00000017144	74194	Rnd3	protein_coding	2	1809.64	-2.38269	0.126252	9.27453689938998e-47	1.18597372841272e-44	ENSMUSG00000017144	524.891	1379.06	2219.3	2618.58	548.285	1520.92	2469.88	2880.95	494.721	1814.37	2451.37	2793.3
ENSMUSG00000078495	100041677	Zfp984	protein_coding	1	96.325	-2.38205	0.305142	5.9570159732601e-10	8.14041199063548e-09	ENSMUSG00000078495	33.1416	37.7826	118.849	141.361	29.5529	46.3043	117.982	137.275	30.4197	58.2595	165.706	239.267
ENSMUSG00000110195	207728	Pde2a	protein_coding	2	28.5378	-2.38139	0.492039	3.11998702844414e-05	0.000241749	ENSMUSG00000110195	6.27003	24.704	51.5012	36.6175	10.1102	16.0284	38.6825	67.7224	4.80312	16.6456	31.531	37.8375
ENSMUSG00000103532	NA	Gm4430	TEC	2	4.28406	-2.38011	1.39144	0.0056371	0.0284121	ENSMUSG00000103532	0.895718	7.99247	3.96163	6.81257	0	3.56187	5.80238	3.66067	0	0	5.36698	13.3544
ENSMUSG00000068587	232714	Mgam	protein_coding	1	27.8899	-2.37927	0.599911	0.000280703	0.00185938	ENSMUSG00000068587	5.37431	18.8913	22.9774	53.649	16.3319	7.12374	23.2095	57.6555	1.60104	8.32279	51.6572	67.885
ENSMUSG00000026109	56363	Tmeff2	protein_coding	1	491.953	-2.37643	0.229478	9.72719917920271e-16	2.24399628376613e-14	ENSMUSG00000026109	202.432	151.857	707.547	901.814	107.713	115.761	738.836	755.013	201.731	181.714	782.909	1056.11
ENSMUSG00000097847	NA	4930478K11Rik	lncRNA	2	13.885	-2.3759	0.890044	0.00288534	0.0155666	ENSMUSG00000097847	4.47859	47.2282	5.54628	15.3283	0.777709	7.12374	7.73651	19.2185	1.60104	13.8713	18.1136	25.596
ENSMUSG00000121398	237887	Slfn10-ps	lncRNA	2	54.3881	-2.37516	0.342845	2.61406807975028e-08	3.0260815678596e-07	ENSMUSG00000121398	16.1229	53.7675	61.0091	77.4929	12.4433	30.2759	83.1674	77.7892	17.6114	48.5496	79.8339	94.5939
ENSMUSG00000104713	100702	Gbp6	protein_coding	1	32.1988	-2.37459	0.485292	2.73755790917998e-05	0.000213574	ENSMUSG00000104713	12.5401	1.45318	42.7856	80.0477	10.4991	12.4665	25.1436	49.419	12.8083	2.77426	49.6446	86.8038
ENSMUSG00000063060	20680	Sox7	protein_coding	1	61.4811	-2.37399	0.382304	4.03060410501983e-07	4.08754908948676e-06	ENSMUSG00000063060	18.8101	13.0786	71.3093	112.407	16.3319	8.90467	123.784	118.972	25.6166	36.0654	87.8843	104.61
ENSMUSG00000021614	13003	Vcan	protein_coding	2	17465.1	-2.37363	0.114634	1.23650572324181e-55	2.65285433445291e-53	ENSMUSG00000021614	4102.39	9629.48	31166.1	23462.5	5226.2	10507.5	32007.9	24542	4732.67	8837.41	29816.3	25550.4
ENSMUSG00000050234	14612	Gja4	protein_coding	2	23.7132	-2.37296	0.548773	0.000123041	0.000874095	ENSMUSG00000050234	6.27003	7.26588	37.2393	36.6175	6.22167	26.714	29.0119	39.3522	3.20208	13.8713	47.632	31.1603
ENSMUSG00000019975	67454	Ikbip	protein_coding	1	1607.3	-2.37166	0.193711	4.90601173334285e-21	1.58411673175781e-19	ENSMUSG00000019975	597.444	592.17	2692.32	2519.8	329.36	808.544	2630.41	2310.8	512.332	593.692	2929.7	2771.04
ENSMUSG00000039748	26909	Exo1	protein_coding	2	78.7159	-2.37118	0.331951	1.10743369437407e-08	1.33479632987946e-07	ENSMUSG00000039748	28.663	51.5878	108.549	145.619	13.221	37.3996	137.323	123.548	32.0208	33.2911	118.744	114.626
ENSMUSG00000040732	13876	Erg	protein_coding	2	125.121	-2.37085	0.237817	9.77767727430802e-15	2.09077708183404e-13	ENSMUSG00000040732	33.1416	88.6438	183.82	162.65	38.1077	78.3611	218.556	211.404	32.0208	99.8734	162.351	192.526
ENSMUSG00000034324	208213	Tmem132c	protein_coding	1	45.3484	-2.36955	0.421825	3.1005765587394e-06	2.81471710261866e-05	ENSMUSG00000034324	12.5401	21.7977	72.1016	57.9068	10.1102	28.4949	48.3532	52.1645	14.4093	41.6139	84.53	100.158
ENSMUSG00000022844	72599	Pdia5	protein_coding	1	808.199	-2.36652	0.15439	1.46403874777937e-31	9.14858387730478e-30	ENSMUSG00000022844	208.702	381.459	1468.18	1215.19	268.698	450.576	1353.89	1261.1	236.954	307.943	1255.87	1289.82
ENSMUSG00000000049	11818	Apoh	protein_coding	2	4.47336	-2.36601	1.35123	0.00587383	0.0294668	ENSMUSG00000000049	0.895718	5.81271	3.96163	2.55471	0	1.78093	5.80238	6.40617	0	4.16139	10.0631	12.2416
ENSMUSG00000034463	219151	Scara3	protein_coding	1	966.66	-2.36158	0.145383	4.27706035980969e-35	3.30343033950261e-33	ENSMUSG00000034463	245.427	386.545	1858	1480.03	341.803	347.282	1630.47	1424.92	257.767	396.72	1675.17	1555.79
ENSMUSG00000001403	68612	Ube2c	protein_coding	1	231.423	-2.35988	0.206369	1.34328051772221e-18	3.80313834555693e-17	ENSMUSG00000001403	70.7618	86.464	359.716	369.582	80.104	113.98	440.981	416.401	54.4353	73.518	381.727	329.409
ENSMUSG00000022479	22337	Vdr	protein_coding	5	1216.37	-2.35978	0.225256	5.50539006616708e-16	1.30114537071751e-14	ENSMUSG00000022479	142.419	1934.9	2377.77	817.508	215.425	1943	2011.49	809.923	99.2644	1961.4	1420.91	862.474
ENSMUSG00000031290	210297	Lrch2	protein_coding	1	20.6624	-2.35753	0.690629	0.000912161	0.00550748	ENSMUSG00000031290	2.68716	4.35953	48.3319	30.6565	1.94427	19.5903	27.0778	21.964	11.2073	8.32279	29.5184	42.289
ENSMUSG00000042428	17309	Mgat3	protein_coding	2	520.742	-2.3567	0.24198	4.03002324249639e-14	8.12438310424362e-13	ENSMUSG00000042428	126.296	148.951	755.087	703.398	195.594	290.292	866.489	780.638	131.285	251.071	1037.17	962.632
ENSMUSG00000003418	241230	St8sia6	protein_coding	1	9.55012	-2.35575	0.976114	0.00408631	0.0211989	ENSMUSG00000003418	0	0	19.8081	7.66414	3.11083	0	23.2095	19.2185	0	2.77426	18.7844	20.0316
ENSMUSG00000026548	98365	Slamf9	protein_coding	2	5.22089	-2.3556	1.29084	0.00601895	0.0300776	ENSMUSG00000026548	0	3.63294	0	11.922	0.777709	1.78093	5.80238	21.964	1.60104	0	7.3796	7.79008
ENSMUSG00000068079	21407	Tcf15	protein_coding	5	4.40083	-2.35536	1.4003	0.00595135	0.0298093	ENSMUSG00000068079	0	5.81271	2.37698	5.961	0	8.90467	3.86825	3.66067	0	16.6456	3.35436	2.22574
ENSMUSG00000038463	320078	Olfml2b	protein_coding	1	1073.88	-2.354	0.216231	4.73272637353093e-17	1.21038693439084e-15	ENSMUSG00000038463	274.09	472.282	2071.93	1763.6	415.296	480.852	1765.86	1384.65	235.353	294.072	1943.52	1785.04
ENSMUSG00000017466	21858	Timp2	protein_coding	1	10514.9	-2.35329	0.222893	3.56923661422411e-16	8.57193902786734e-15	ENSMUSG00000017466	2889.59	3412.06	17160.2	17508.3	4405.33	5406.92	15277.7	15479.1	2755.39	2792.3	18901.8	20189.7
ENSMUSG00000097211	100502819	BC065403	lncRNA	1	7.77617	-2.35057	0.92066	0.0035235	0.0186449	ENSMUSG00000097211	3.58287	0	16.6388	16.1798	1.16656	0	13.5389	16.473	0	2.77426	7.3796	15.5802
ENSMUSG00000050071	19716	Bex1	protein_coding	2	32.7926	-2.35022	0.577267	0.000236415	0.00159113	ENSMUSG00000050071	5.37431	39.2358	91.1175	45.9848	5.83281	16.0284	27.0778	50.3342	8.00519	40.2268	40.9232	23.3703
ENSMUSG00000112756	NA	Gm48014	TEC	2	3.43103	-2.34978	1.45564	0.00586863	0.0294484	ENSMUSG00000112756	0	3.63294	4.75395	6.81257	0	0	5.80238	2.7455	0	6.93566	6.03785	4.45148
ENSMUSG00000023919	83815	Cenpq	protein_coding	1	91.7147	-2.34961	0.347515	5.63377278567305e-08	6.2771216802401e-07	ENSMUSG00000023919	27.7673	47.9548	149.75	149.025	12.8322	35.6187	139.257	127.208	46.4301	51.3239	147.592	165.817
ENSMUSG00000002489	21844	Tiam1	protein_coding	1	379.965	-2.34881	0.196454	4.70358717021687e-20	1.43705007388794e-18	ENSMUSG00000002489	119.131	191.819	717.055	638.678	105.38	101.513	632.459	545.44	124.881	141.487	615.19	626.545
ENSMUSG00000058013	52398	Septin11	protein_coding	2	3880.54	-2.34861	0.121829	3.05529221000492e-48	4.30617790386752e-46	ENSMUSG00000058013	1056.05	2723.25	5147.74	5266.97	1126.51	3041.84	5574.15	5894.59	1268.02	3008.69	5901.67	6557.02
ENSMUSG00000049872	103511	Calhm5	protein_coding	2	127.472	-2.34713	0.274312	2.12672665612029e-11	3.37988858653664e-10	ENSMUSG00000049872	48.3688	63.2132	192.535	211.19	27.2198	71.2374	181.808	174.797	38.4249	113.745	197.907	209.219
ENSMUSG00000026574	56429	Dpt	protein_coding	1	8148.99	-2.34453	0.156691	5.14131525996619e-30	2.89427569547193e-28	ENSMUSG00000026574	2339.62	3589.35	16285.5	14644.5	2655.1	4240.4	13163.7	12269.6	2345.52	3107.17	12133.4	11014.1
ENSMUSG00000022098	12153	Bmp1	protein_coding	1	7440.64	-2.34163	0.358975	1.4448145288312e-07	1.53622928068291e-06	ENSMUSG00000022098	1445.69	2733.43	12076.6	12104.2	3612.46	3944.77	11863.9	11787.4	1545	2578.68	12846.5	12749
ENSMUSG00000030745	60504	Il21r	protein_coding	1	9.2388	-2.34124	0.935703	0.00381773	0.0199774	ENSMUSG00000030745	3.58287	2.17977	6.33861	45.1333	3.11083	1.78093	1.93413	35.6915	1.60104	4.16139	2.01262	3.33861
ENSMUSG00000039835	215819	Nhsl1	protein_coding	1	164.288	-2.3406	0.314238	3.55463308662283e-09	4.48897385674299e-08	ENSMUSG00000039835	43.8902	47.2282	236.905	279.315	39.2743	51.6471	220.49	210.488	89.6581	74.9051	267.007	410.649
ENSMUSG00000096433	240038	Zfp994	protein_coding	1	130.37	-2.33909	0.265478	6.33097660549351e-12	1.07515239468315e-10	ENSMUSG00000096433	49.2645	49.408	200.458	176.275	30.7195	87.2658	195.347	204.082	41.627	63.808	214.679	251.508
ENSMUSG00000052911	16779	Lamb2	protein_coding	1	6459.91	-2.33507	0.162917	1.13191686390082e-27	5.50533569900777e-26	ENSMUSG00000052911	1732.32	2199.38	9992.81	10103	2707.59	2037.39	10150.3	10175.7	1892.43	2168.09	12044.8	12315
ENSMUSG00000029516	12704	Cit	protein_coding	1	141.713	-2.33451	0.276312	3.88714656520861e-11	6.02866771306129e-10	ENSMUSG00000029516	38.5159	49.408	209.966	292.089	63.3833	44.5234	228.227	265.399	38.4249	20.807	236.147	213.671
ENSMUSG00000026779	67121	Mastl	protein_coding	1	119.736	-2.33274	0.306569	1.85112794921261e-09	2.40372761071596e-08	ENSMUSG00000026779	46.5774	22.5242	190.158	188.197	24.8867	49.8662	183.742	191.27	52.8343	29.1298	197.237	260.411
ENSMUSG00000051220	236930	Ercc6l	protein_coding	1	119.533	-2.33094	0.269755	1.55816744806104e-11	2.51560662663969e-10	ENSMUSG00000051220	51.9517	45.0485	167.973	177.127	37.33	58.7708	189.544	186.694	22.4145	41.6139	209.983	245.944
ENSMUSG00000009772	74137	Nuak2	protein_coding	2	135.915	-2.33091	0.27757	5.08624171732491e-11	7.7697975727711e-10	ENSMUSG00000009772	34.933	120.614	242.452	183.939	48.2179	96.1705	214.688	213.234	22.4145	66.5823	191.87	195.865
ENSMUSG00000033538	12363	Casp4	protein_coding	2	154.731	-2.3305	0.235496	2.0722244768955e-14	4.2840024008967e-13	ENSMUSG00000033538	53.7431	180.194	190.158	242.698	37.33	122.884	203.083	259.908	51.2332	123.455	171.743	220.348
ENSMUSG00000071722	270624	Spin4	protein_coding	5	184.829	-2.3292	0.295	5.30492671368361e-10	7.28022956037788e-09	ENSMUSG00000071722	49.2645	366.927	186.989	201.822	28.7752	181.655	214.688	220.555	36.8239	391.171	158.997	180.285
ENSMUSG00000083307	245350	AA414768	processed_pseudogene	1	63.936	-2.32738	0.325972	1.3757263494689e-08	1.64075973328567e-07	ENSMUSG00000083307	19.7058	31.2433	109.341	86.0087	13.221	32.0568	110.245	95.1774	27.2177	22.1941	100.631	120.19
ENSMUSG00000112160	666584	BC024063	protein_coding	1	22.4756	-2.32687	0.691175	0.00106165	0.00633674	ENSMUSG00000112160	4.47859	12.352	15.8465	38.3207	1.55542	7.12374	44.4849	20.1337	11.2073	18.0327	51.6572	44.5148
ENSMUSG00000062980	214642	Cped1	protein_coding	1	2999.7	-2.32642	0.140258	3.81232536237642e-36	3.05444773535794e-34	ENSMUSG00000062980	1070.38	816.685	4579.64	4899.94	851.591	881.562	4962.97	4614.27	1098.31	792.052	5638.69	5790.26
ENSMUSG00000120849	NA	Gm56768	lncRNA	1	173.57	-2.32576	0.281076	9.42447656988792e-11	1.39955515287548e-09	ENSMUSG00000120849	55.5345	71.9323	334.361	360.214	68.4384	92.6086	235.963	246.18	38.4249	40.2268	259.628	279.33
ENSMUSG00000021720	71816	Rnf180	protein_coding	2	176.832	-2.32503	0.302899	1.44035681455876e-09	1.88172190340427e-08	ENSMUSG00000021720	22.393	148.224	392.201	187.346	52.1065	195.903	319.131	191.27	28.8187	98.4863	285.792	200.316
ENSMUSG00000027074	58207	Slc43a3	protein_coding	2	5011.57	-2.32318	0.158908	1.33311455942318e-28	6.93830432018924e-27	ENSMUSG00000027074	1565.72	3535.58	7217.3	7235.8	1485.81	2238.63	7343.88	7459.53	1636.26	3044.75	8218.86	9156.69
ENSMUSG00000019539	52377	Rcn3	protein_coding	1	5246.78	-2.32278	0.242846	1.37852052781459e-13	2.66711952620962e-12	ENSMUSG00000019539	1430.46	2165.23	9098.28	8916.8	2500.72	2356.18	8415.38	8473.53	1039.07	1413.49	8586.5	8565.75
ENSMUSG00000073490	226691	Ifi207	protein_coding	2	3616.98	-2.32277	0.125737	3.42497779920561e-44	3.89017037205065e-42	ENSMUSG00000073490	1100.84	2801.72	4502	5409.18	1140.51	2235.07	4997.78	5609.98	1207.18	2840.84	5152.97	6405.67
ENSMUSG00000032744	56198	Heyl	protein_coding	1	69.6663	-2.32129	0.3284	1.89051843313438e-08	2.21370651457803e-07	ENSMUSG00000032744	15.2272	10.8988	101.418	103.892	27.2198	17.8093	133.455	125.378	17.6114	15.2584	157.655	110.174
ENSMUSG00000070526	27412	Peg12	protein_coding	2	76.1466	-2.32062	0.280945	1.0409063092205e-10	1.53543620509845e-09	ENSMUSG00000070526	16.1229	71.9323	102.21	101.337	22.1647	65.8946	127.652	99.7532	16.0104	74.9051	116.732	99.0453
ENSMUSG00000047793	208777	Sned1	protein_coding	1	12160.1	-2.32052	0.198945	4.63065893953216e-19	1.36300904669858e-17	ENSMUSG00000047793	3169.95	3992.6	17396.3	20126.9	5564.12	4259.99	18501.9	21076.3	4161.1	2686.87	19977.9	25007.3
ENSMUSG00000021760	69590	Gpx8	protein_coding	1	1104.49	-2.31775	0.223778	1.63640902960453e-15	3.71297555260093e-14	ENSMUSG00000021760	495.332	352.395	1700.33	1698.03	283.086	582.366	1628.53	1689.4	315.405	367.59	1887.84	2253.56
ENSMUSG00000028004	18167	Npy2r	protein_coding	2	28.4411	-2.31708	0.726388	0.00148082	0.00856854	ENSMUSG00000028004	2.68716	26.1572	77.6479	31.5081	6.61052	26.714	79.2992	33.8612	0	2.77426	36.2271	17.8059
ENSMUSG00000025268	80884	Maged2	protein_coding	1	1168.72	-2.31672	0.212038	5.38317629835889e-17	1.36409122237548e-15	ENSMUSG00000025268	326.041	457.751	1916.64	1925.4	533.508	448.795	1727.18	1741.56	280.182	328.75	2089.77	2249.11
ENSMUSG00000052942	226075	Glis3	protein_coding	2	720.76	-2.31668	0.129366	1.30945173382412e-41	1.33778854647672e-39	ENSMUSG00000052942	175.561	536.222	1196.41	951.205	208.037	584.146	1166.28	981.059	201.731	581.208	1041.19	1026.07
ENSMUSG00000014329	83675	Bicc1	protein_coding	1	3351.16	-2.31254	0.121132	6.82701612448953e-47	8.84717143273613e-45	ENSMUSG00000014329	1127.71	1004.87	5392.57	5244.82	1051.07	1271.59	5552.88	5458.97	1192.77	1025.09	5711.81	6179.76
ENSMUSG00000020027	216233	Socs2	protein_coding	2	901.009	-2.30975	0.150385	3.35950044484815e-31	2.05280361042952e-29	ENSMUSG00000020027	284.838	625.593	1351.71	1294.39	203.76	600.175	1369.36	1301.37	310.601	671.371	1439.02	1359.93
ENSMUSG00000027254	17754	Map1a	protein_coding	1	1341.23	-2.30907	0.220005	7.85776718421255e-16	1.82581981419928e-14	ENSMUSG00000027254	277.673	517.331	2189.2	1870.9	575.893	552.09	2342.23	1955.71	377.845	398.107	2517.11	2520.65
ENSMUSG00000107481	NA	4833403J16Rik	lncRNA	1	2.55269	-2.30886	1.54137	0.00597078	0.0298825	ENSMUSG00000107481	0	0	2.37698	2.55471	0	1.78093	1.93413	3.66067	0	1.38713	4.69611	12.2416
ENSMUSG00000028312	14211	Smc2	protein_coding	1	670.993	-2.30803	0.23497	3.7734042502187e-14	7.63738602384411e-13	ENSMUSG00000028312	301.857	375.646	1055.38	1010.81	152.042	274.264	1119.86	1123.83	171.311	213.618	1176.04	1077.26
ENSMUSG00000002732	14231	Fkbp7	protein_coding	1	1408.84	-2.3064	0.173785	6.91905323695744e-24	2.65079363000816e-22	ENSMUSG00000002732	601.027	535.496	2416.59	2215.79	363.19	689.222	2181.69	2257.72	389.052	607.563	2291.7	2357.06
ENSMUSG00000038943	233406	Prc1	protein_coding	1	419.033	-2.30631	0.171289	1.6276148113743e-24	6.3747696537173e-23	ENSMUSG00000038943	113.756	255.033	596.621	674.444	136.099	203.027	671.142	695.527	147.296	180.327	731.922	623.207
ENSMUSG00000031262	102920	Cenpi	protein_coding	1	96.7256	-2.30556	0.27658	7.98442746779889e-11	1.19605360725934e-09	ENSMUSG00000031262	40.3073	42.1421	137.072	153.283	22.9424	58.7708	168.269	168.391	30.4197	31.904	153.63	153.576
ENSMUSG00000095134	NA	Mid1-ps1	unprocessed_pseudogene	1	38.2884	-2.3051	0.445089	1.46403540941419e-05	0.000119329	ENSMUSG00000095134	10.7486	7.99247	82.4019	59.61	18.665	10.6856	52.2214	78.7044	3.20208	8.32279	55.6824	71.2236
ENSMUSG00000032218	12442	Ccnb2	protein_coding	1	277.473	-2.30293	0.225423	4.26096705281243e-15	9.41361702777519e-14	ENSMUSG00000032218	113.756	93.7299	500.75	478.583	104.991	99.7323	419.705	484.124	60.8395	52.711	419.966	500.791
ENSMUSG00000043017	19222	Ptgir	protein_coding	2	329.26	-2.30266	0.239905	1.35083302672503e-13	2.61879868604755e-12	ENSMUSG00000043017	124.505	302.987	523.727	504.13	66.8829	220.836	499.005	577.471	104.067	201.134	417.954	408.423
ENSMUSG00000100843	NA	Gm8307	processed_pseudogene	1	14.6489	-2.30262	0.66887	0.000971374	0.00582493	ENSMUSG00000100843	4.47859	13.0786	18.2235	28.9534	2.72198	12.4665	23.2095	16.473	3.20208	2.77426	26.8349	23.3703
ENSMUSG00000046204	239157	Pnma2	protein_coding	1	73.0242	-2.3019	0.433098	9.86341414508403e-06	8.27335637391084e-05	ENSMUSG00000046204	17.9144	36.3294	71.3093	109.001	25.2755	80.142	114.113	96.0926	11.2073	24.9684	173.085	116.851
ENSMUSG00000032174	15898	Icam5	protein_coding	1	66.2891	-2.30163	0.324604	1.89611535946025e-08	2.21891463489806e-07	ENSMUSG00000032174	30.4544	23.2508	121.226	101.337	17.8873	14.2475	125.718	111.65	11.2073	12.4842	114.719	111.287
ENSMUSG00000031875	68119	Cmtm3	protein_coding	2	1277.35	-2.2992	0.153503	1.04889694415517e-29	5.77012851700631e-28	ENSMUSG00000031875	401.282	879.172	1936.44	1996.93	484.512	872.658	1713.64	1882.5	323.41	725.47	1876.43	2235.75
ENSMUSG00000047139	12484	Cd24a	protein_coding	2	68.5325	-2.29876	0.369365	5.08709295333104e-07	5.10268456290229e-06	ENSMUSG00000047139	11.6443	80.6513	151.334	51.0942	9.3325	56.9899	152.796	68.6375	14.4093	38.8397	125.453	61.2078
ENSMUSG00000059022	333088	Kcp	protein_coding	1	104.966	-2.29774	0.350217	1.50178124693948e-07	1.5906689027512e-06	ENSMUSG00000059022	22.393	75.5652	150.542	200.119	52.4953	58.7708	117.982	140.936	17.6114	49.9367	185.161	188.075
ENSMUSG00000026185	16011	Igfbp5	protein_coding	1	2977.49	-2.29624	0.139952	3.97655824596449e-35	3.08366920366781e-33	ENSMUSG00000026185	641.334	531.136	7297.32	4291.07	770.32	537.842	7018.95	3394.36	870.965	482.722	6249.18	3644.65
ENSMUSG00000047867	231931	Gimap6	protein_coding	2	140.435	-2.29497	0.265886	2.07067316397645e-11	3.29617709177421e-10	ENSMUSG00000047867	34.933	84.2843	198.874	191.603	44.3294	74.7992	264.975	249.841	36.8239	127.616	211.325	165.817
ENSMUSG00000053279	11668	Aldh1a1	protein_coding	1	3216.26	-2.29305	0.198122	1.14696484215053e-18	3.2616707123836e-17	ENSMUSG00000053279	1301.48	636.491	4517.84	5343.61	919.64	1073.9	4748.28	5099.31	1202.38	921.055	6062.68	6768.47
ENSMUSG00000041707	69069	Tmem273	protein_coding	1	5.3348	-2.28743	1.3427	0.00708921	0.0348398	ENSMUSG00000041707	0	1.45318	4.75395	11.0704	0	0	11.6048	20.1337	3.20208	0	0.670873	11.1287
ENSMUSG00000004347	18575	Pde1c	protein_coding	2	3.34135	-2.28585	1.56017	0.00612586	0.0305881	ENSMUSG00000004347	0	0	0.792326	5.961	0	1.78093	15.473	10.0668	0	0	2.68349	3.33861
ENSMUSG00000020914	21973	Top2a	protein_coding	1	1190.12	-2.28518	0.178955	3.66721173220252e-22	1.27127812095329e-20	ENSMUSG00000020914	394.116	629.226	1726.48	1735.5	376.8	674.974	1980.55	1974.93	373.042	378.687	2046.16	1990.92
ENSMUSG00000053475	21930	Tnfaip6	protein_coding	5	975.287	-2.28427	0.280315	2.17490658354981e-10	3.11076083124172e-09	ENSMUSG00000053475	109.278	2956.49	1110.05	659.116	89.0476	1576.13	916.776	553.676	112.073	2702.13	548.103	370.585
ENSMUSG00000026581	20343	Sell	protein_coding	2	10.5342	-2.28335	0.993212	0.00536454	0.0271517	ENSMUSG00000026581	1.79144	11.6254	17.4312	33.2113	1.55542	3.56187	9.67063	27.455	3.20208	11.097	4.69611	1.11287
ENSMUSG00000120198	NA	Gm4633	lncRNA	5	153.229	-2.2824	0.299215	2.22998659221392e-09	2.88211587075358e-08	ENSMUSG00000120198	30.4544	197.632	326.438	160.947	24.8867	220.836	270.778	121.717	28.8187	145.649	163.693	146.899
ENSMUSG00000067212	15040	H2-T23	protein_coding	1	1358.09	-2.28134	0.206544	3.72442818908738e-17	9.58866452041176e-16	ENSMUSG00000067212	511.455	467.923	2151.16	2570.04	598.447	664.289	1690.43	2244.91	329.814	425.849	2197.78	2444.97
ENSMUSG00000033420	69538	Antxr1	protein_coding	1	1692.36	-2.27648	0.472602	4.41173283129039e-05	0.000334457	ENSMUSG00000033420	377.993	648.117	2184.44	2844.25	845.758	1157.61	2231.98	2450.82	347.425	414.752	3173.9	3631.29
ENSMUSG00000038521	50908	C1s1	protein_coding	1	5048.79	-2.27636	0.116237	1.04672405631329e-48	1.50829811965323e-46	ENSMUSG00000038521	1448.38	1756.89	8284.56	8093.33	1858.33	2058.76	8436.66	8166.95	1788.36	1893.43	8141.71	8658.12
ENSMUSG00000026163	77629	Sphkap	protein_coding	1	272.262	-2.27493	0.276883	1.68988646035252e-10	2.43689452299827e-09	ENSMUSG00000026163	54.6388	90.8235	518.181	350.847	64.5498	99.7323	541.555	392.607	124.881	45.7753	520.597	462.954
ENSMUSG00000045180	110380	Shroom2	protein_coding	2	109.86	-2.27475	0.313351	1.08909580337058e-08	1.31433442920516e-07	ENSMUSG00000045180	38.5159	49.408	179.066	160.947	25.2755	67.6755	230.161	194.931	35.2228	79.0665	113.377	144.673
ENSMUSG00000110409	NA	Gm9908	lncRNA	2	3.07948	-2.27455	1.49986	0.00665882	0.0329277	ENSMUSG00000110409	0	0	1.58465	7.66414	0	1.78093	9.67063	3.66067	0	2.77426	5.36698	4.45148
ENSMUSG00000111514	NA	E230014E18Rik	lncRNA	1	43.7815	-2.27452	0.42989	1.15334421145394e-05	9.56611828993308e-05	ENSMUSG00000111514	15.2272	16.7115	90.3251	92.8212	9.72136	32.0568	73.4968	51.2494	14.4093	12.4842	52.3281	64.5464
ENSMUSG00000030077	12661	Chl1	protein_coding	2	255.747	-2.27406	0.329807	4.67054148966641e-08	5.25851228128098e-07	ENSMUSG00000030077	40.3073	64.6664	555.42	275.057	90.6031	185.217	553.16	363.321	60.8395	108.196	393.802	378.375
ENSMUSG00000026068	16174	Il18rap	protein_coding	2	8.02068	-2.27308	1.09299	0.00657039	0.0325385	ENSMUSG00000026068	0	3.63294	20.6005	8.51571	0.388854	1.78093	23.2095	12.8123	3.20208	6.93566	7.3796	7.79008
ENSMUSG00000012017	224024	Scarf2	protein_coding	1	425.61	-2.27226	0.268483	5.40297574814129e-11	8.20818715349018e-10	ENSMUSG00000012017	118.235	279.01	541.159	734.906	198.316	219.055	489.334	648.854	108.871	145.649	813.769	810.169
ENSMUSG00000037990	237353	Sh3rf3	protein_coding	1	98.0542	-2.26982	0.338069	9.52829535146431e-08	1.03768671709771e-06	ENSMUSG00000037990	18.8101	31.2433	143.411	160.095	54.0508	37.3996	135.389	172.051	22.4145	26.3555	178.452	196.978
ENSMUSG00000031886	234673	Ces2e	protein_coding	2	5.79702	-2.26614	1.24332	0.00746859	0.0364722	ENSMUSG00000031886	0	1.45318	10.3002	8.51571	0.777709	5.3428	5.80238	8.23651	0	2.77426	20.7971	5.56435
ENSMUSG00000034452	214111	Slc24a1	protein_coding	2	3.87615	-2.26606	1.3299	0.00747779	0.0365079	ENSMUSG00000034452	0	5.81271	7.13093	5.961	0.388854	3.56187	5.80238	7.32134	0	1.38713	4.69611	4.45148
ENSMUSG00000116903	100503040	Gm19522	lncRNA	1	23.2299	-2.26579	0.588465	0.00046679	0.0029609	ENSMUSG00000116903	12.5401	0	30.1084	40.0238	3.88854	0	34.8143	35.6915	6.40415	5.54852	49.6446	60.0949
ENSMUSG00000058914	81799	C1qtnf3	protein_coding	1	3.58775	-2.26151	1.51283	0.00675519	0.0333255	ENSMUSG00000058914	0	0	3.1693	5.10942	0	0	3.86825	3.66067	0	0	19.4553	7.79008
ENSMUSG00000001123	16859	Lgals9	protein_coding	1	852.211	-2.26036	0.23729	2.812116958208e-13	5.29747964351594e-12	ENSMUSG00000001123	290.213	204.898	1318.43	1820.66	442.516	343.72	978.668	1352.62	233.752	217.78	1338.39	1684.88
ENSMUSG00000044949	327900	Ubtd2	protein_coding	2	475.462	-2.2595	0.158682	8.85283964577016e-27	4.06998763619467e-25	ENSMUSG00000044949	142.419	358.208	845.412	729.796	132.599	395.367	663.405	683.63	142.492	344.009	659.468	608.739
ENSMUSG00000029838	19242	Ptn	protein_coding	2	17.3873	-2.25916	0.699739	0.00156567	0.00900822	ENSMUSG00000029838	1.79144	8.71906	30.9007	21.2893	6.61052	23.1521	32.8802	37.5219	1.60104	6.93566	16.1009	21.1445
ENSMUSG00000041828	217258	Abca8a	protein_coding	1	272.621	-2.25878	0.211421	4.21468420860264e-16	1.00594978224856e-14	ENSMUSG00000041828	104.799	87.1906	322.477	441.965	113.934	74.7992	411.969	488.699	83.254	66.5823	490.408	585.369
ENSMUSG00000028351	56710	Brinp1	protein_coding	5	5.1414	-2.25804	1.51175	0.00681004	0.0335789	ENSMUSG00000028351	0	7.99247	0.792326	2.55471	0	5.3428	11.6048	13.7275	0	6.93566	12.7466	0
ENSMUSG00000000120	18053	Ngfr	protein_coding	1	2950.74	-2.25704	0.200988	1.54497079593912e-17	4.0977803707127e-16	ENSMUSG00000000120	783.754	1177.8	4502	4992.76	1418.54	1398.03	4340.18	4597.8	790.913	1041.74	5187.19	5178.18
ENSMUSG00000024379	53603	Tslp	protein_coding	1	2.77903	-2.2564	1.51768	0.00679244	0.0335007	ENSMUSG00000024379	0	0	7.92326	7.66414	0	0	1.93413	4.57584	0	2.77426	4.02524	4.45148
ENSMUSG00000066154	17842	Mup3	protein_coding	1	10.0693	-2.25517	1.06503	0.00666092	0.0329277	ENSMUSG00000066154	0.895718	0	25.3544	11.922	2.33313	1.78093	9.67063	23.7943	0	12.4842	21.4679	11.1287
ENSMUSG00000045273	26886	Cenph	protein_coding	1	68.4801	-2.25193	0.341051	1.56179444981392e-07	1.64610747988302e-06	ENSMUSG00000045273	17.0186	54.4941	111.718	122.626	23.3313	37.3996	77.3651	101.584	27.2177	20.807	108.011	120.19
ENSMUSG00000051279	242316	Gdf6	protein_coding	2	13.7087	-2.25116	0.872565	0.00420364	0.0217259	ENSMUSG00000051279	3.58287	13.0786	39.6163	23.844	0.777709	3.56187	32.8802	14.6427	1.60104	2.77426	21.4679	6.67721
ENSMUSG00000024691	107373	Fam111a	protein_coding	2	657.38	-2.24902	0.184852	3.91906184953099e-20	1.20883650563249e-18	ENSMUSG00000024691	254.384	472.282	782.026	928.212	151.653	484.414	965.129	1020.41	216.14	511.851	1055.95	1046.1
ENSMUSG00000049148	239318	Plcxd3	protein_coding	1	10.0595	-2.24878	0.825465	0.00349747	0.0185173	ENSMUSG00000049148	5.37431	0	11.8849	19.5861	0.777709	0	21.2754	21.964	3.20208	2.77426	9.39222	24.4831
ENSMUSG00000036103	140792	Colec12	protein_coding	2	3163.32	-2.24825	0.166702	3.41973726580883e-24	1.32593788886552e-22	ENSMUSG00000036103	1088.3	1883.32	4350.66	5114.53	1152.95	2609.07	4313.1	4343.38	858.157	1779.69	4874.56	5592.17
ENSMUSG00000028381	22234	Ugcg	protein_coding	2	2153.2	-2.24754	0.170323	2.94826135594382e-23	1.08641180385342e-21	ENSMUSG00000028381	725.532	1413.21	2868.22	3051.18	695.272	2349.05	2819.96	3253.42	561.964	1661.78	3110.17	3328.59
ENSMUSG00000034810	20272	Scn7a	protein_coding	1	1647.2	-2.24678	0.140634	5.82104482608687e-33	3.90272758843442e-31	ENSMUSG00000034810	558.928	544.215	2022.81	2730.99	673.496	555.652	2479.55	2942.26	643.617	602.015	2651.96	3360.86
ENSMUSG00000034911	234395	Ushbp1	protein_coding	2	60.9432	-2.24587	0.38241	2.04909286244739e-06	1.90771138288315e-05	ENSMUSG00000034911	20.6015	24.704	52.2935	76.6414	19.4427	24.9331	123.784	133.614	19.2125	40.2268	94.5931	101.271
ENSMUSG00000028476	53614	Reck	protein_coding	1	1227.45	-2.2458	0.142101	2.67617541369877e-32	1.71675319146543e-30	ENSMUSG00000028476	433.528	513.698	2106	1893.04	342.97	400.71	1945.73	1830.33	438.685	464.689	2282.31	2077.73
ENSMUSG00000038486	64051	Sv2a	protein_coding	1	11.7616	-2.24557	0.859906	0.00408756	0.0211998	ENSMUSG00000038486	4.47859	0	20.6005	16.1798	1.16656	0	23.2095	17.3882	1.60104	8.32279	24.8223	23.3703
ENSMUSG00000065590	387208	Mir212	miRNA	5	8.10085	-2.24518	1.40989	0.00759095	0.0369668	ENSMUSG00000065590	0	14.5318	16.6388	3.40628	0	10.6856	7.73651	8.23651	0	33.2911	2.68349	0
ENSMUSG00000028125	11304	Abca4	protein_coding	1	21.5105	-2.24328	0.585009	0.000508073	0.00320558	ENSMUSG00000028125	4.47859	13.0786	44.3702	38.3207	3.88854	3.56187	19.3413	34.7764	11.2073	8.32279	45.6193	31.1603
ENSMUSG00000032726	12163	Bmp8a	protein_coding	1	116.708	-2.24314	0.263446	5.14310664139002e-11	7.84425324949446e-10	ENSMUSG00000032726	40.3073	61.76	150.542	155.837	37.7189	58.7708	174.071	171.136	28.8187	73.518	232.122	215.897
ENSMUSG00000074415	73144	Mir100hg	lncRNA	2	528.693	-2.24264	0.256979	1.86479178814842e-11	2.98815474168945e-10	ENSMUSG00000074415	118.235	543.488	625.145	752.789	185.095	263.578	684.681	962.756	188.923	611.725	688.986	718.913
ENSMUSG00000039683	330222	Sdk1	protein_coding	1	1354.09	-2.24075	0.209291	4.4352893290836e-16	1.05599262213656e-14	ENSMUSG00000039683	387.846	516.604	2098.87	2250.7	643.554	692.783	2195.23	2442.58	357.032	423.075	2118.62	2122.24
ENSMUSG00000024675	64380	Ms4a4c	protein_coding	1	22.8526	-2.23962	0.859709	0.0041724	0.0215934	ENSMUSG00000024675	8.06147	6.5393	60.2168	65.571	8.16594	12.4665	29.0119	58.5707	0	0	6.70873	18.9188
ENSMUSG00000078496	195531	Zfp982	protein_coding	1	16.6165	-2.23947	0.753544	0.00248417	0.0136076	ENSMUSG00000078496	2.68716	8.71906	29.3161	11.0704	1.94427	24.9331	15.473	28.3702	8.00519	5.54852	25.4932	37.8375
ENSMUSG00000027883	76123	Gpsm2	protein_coding	1	428.662	-2.23679	0.194302	3.30433206026534e-18	9.19356595845296e-17	ENSMUSG00000027883	131.671	163.482	681.4	577.365	120.545	281.388	663.405	677.224	152.099	209.457	807.06	678.85
ENSMUSG00000079523	19240	Tmsb10	protein_coding	2	3056	-2.23588	0.201791	4.92581838956526e-17	1.25148193794889e-15	ENSMUSG00000079523	749.716	2130.36	4569.34	4157.37	1319.77	2603.73	4291.83	4757.95	662.83	2277.67	4764.54	4386.93
ENSMUSG00000019359	71584	Gdpd2	protein_coding	2	8.84482	-2.23368	0.949153	0.00565496	0.0284873	ENSMUSG00000019359	2.68716	1.45318	5.54628	11.0704	1.94427	7.12374	19.3413	27.455	0	1.38713	18.1136	10.0158
ENSMUSG00000082292	NA	Gm12250	processed_pseudogene	1	32.0821	-2.23185	0.500976	0.000126696	0.000897751	ENSMUSG00000082292	21.4972	5.08612	26.9391	109.853	8.5548	5.3428	15.473	47.5887	16.0104	1.38713	34.8854	92.3681
ENSMUSG00000027306	108907	Nusap1	protein_coding	1	159.511	-2.23129	0.207263	3.44750928423694e-16	8.28990744325417e-15	ENSMUSG00000027306	59.1174	85.7374	225.021	271.651	51.3288	94.3895	253.371	257.162	62.4405	69.3566	191.87	292.685
ENSMUSG00000042489	269582	Clspn	protein_coding	1	230.119	-2.22816	0.215577	4.33576065270861e-15	9.56790885064577e-14	ENSMUSG00000042489	87.7804	106.082	375.562	351.699	71.938	110.418	377.155	417.316	57.6374	73.518	437.409	294.91
ENSMUSG00000035279	269855	Ssc5d	protein_coding	1	1178.02	-2.22715	0.205048	2.03197687866111e-16	4.99814542039074e-15	ENSMUSG00000035279	314.397	506.432	2060.05	2086.35	577.06	454.138	1800.67	1889.82	337.819	356.493	1754.33	1998.71
ENSMUSG00000052957	14451	Gas1	protein_coding	1	3408.81	-2.22285	0.358027	7.22203462435122e-07	7.0930959593895e-06	ENSMUSG00000052957	1060.53	846.475	4677.1	5916.71	1388.21	2306.31	4966.84	5976.04	1109.52	991.799	5395.16	6271.02
ENSMUSG00000079685	77777	Ulbp1	protein_coding	1	222.392	-2.22191	0.247795	6.69988355545441e-12	1.13282006630709e-10	ENSMUSG00000079685	93.1547	82.1045	336.738	424.934	89.8253	119.323	357.813	387.116	48.0312	55.4852	331.411	342.764
ENSMUSG00000025666	192216	Tmem47	protein_coding	2	307.396	-2.22146	0.263126	8.35418333331573e-11	1.24757096661248e-09	ENSMUSG00000025666	104.799	303.714	408.84	359.363	43.9405	260.016	462.256	413.656	110.472	325.976	442.776	452.938
ENSMUSG00000031749	20444	St3gal2	protein_coding	1	1844.72	-2.21945	0.159894	2.85228726265201e-25	1.17430308645091e-23	ENSMUSG00000031749	560.72	611.787	2903.08	2848.5	792.096	651.822	2860.57	2803.16	552.358	600.628	3518.73	3433.2
ENSMUSG00000068417	667034	Pnp2	protein_coding	1	61.3941	-2.21888	0.38628	3.42753786994261e-06	3.09118770344334e-05	ENSMUSG00000068417	22.393	49.408	87.9482	114.962	22.1647	17.8093	85.1016	86.0257	11.2073	20.807	118.744	100.158
ENSMUSG00000030020	243548	Prickle2	protein_coding	1	385.707	-2.21796	0.174771	1.67113638231003e-21	5.56344351828006e-20	ENSMUSG00000030020	106.59	169.295	679.023	623.35	148.153	192.341	605.382	521.645	108.871	155.359	699.72	618.755
ENSMUSG00000032783	78733	Troap	protein_coding	1	71.7045	-2.21611	0.375601	2.09168474595386e-06	1.94455179391541e-05	ENSMUSG00000032783	17.0186	29.7901	167.181	112.407	33.8303	23.1521	112.179	104.329	8.00519	19.4198	117.403	115.738
ENSMUSG00000021186	23876	Fbln5	protein_coding	1	1002.85	-2.21556	0.154169	6.94885235784195e-27	3.20227661521647e-25	ENSMUSG00000021186	317.98	355.302	1715.39	1513.24	411.019	443.453	1653.68	1551.21	272.177	378.687	1695.97	1726.06
ENSMUSG00000017344	22370	Vtn	protein_coding	1	52.4287	-2.21373	0.34546	3.73017562917024e-07	3.79483462716797e-06	ENSMUSG00000017344	17.0186	13.0786	72.894	91.9696	21.387	14.2475	100.575	97.0077	16.0104	27.7426	63.7329	93.481
ENSMUSG00000043496	66873	Tril	protein_coding	1	224.62	-2.2135	0.304337	1.40960044627973e-08	1.67634048011614e-07	ENSMUSG00000043496	62.7003	98.816	390.617	393.426	95.6582	165.627	290.119	289.193	67.2436	54.0981	339.462	448.486
ENSMUSG00000022054	18040	Nefm	protein_coding	5	46.9814	-2.21267	0.645426	0.00121198	0.00716102	ENSMUSG00000022054	8.06147	191.093	45.9549	28.1018	1.55542	33.8378	46.419	23.7943	3.20208	117.906	41.5941	22.2574
ENSMUSG00000032717	17240	Mdfi	protein_coding	2	131.492	-2.20971	0.304714	1.5669604128534e-08	1.85394844434965e-07	ENSMUSG00000032717	25.9758	57.4005	177.481	189.049	64.5498	96.1705	199.215	244.35	33.6218	81.8407	201.262	206.994
ENSMUSG00000042425	245643	Frmpd3	protein_coding	1	8.56935	-2.20964	0.738255	0.00255944	0.0139763	ENSMUSG00000042425	3.58287	1.45318	6.33861	25.5471	3.11083	0	7.73651	22.8792	3.20208	0	10.0631	18.9188
ENSMUSG00000024713	18552	Pcsk5	protein_coding	1	2513.68	-2.20909	0.152709	3.717465018241e-27	1.73382927626124e-25	ENSMUSG00000024713	652.083	1299.14	4974.22	3544.24	884.644	1453.24	4744.41	3731.14	674.037	1215.13	3838.06	3153.87
ENSMUSG00000028259	57756	Fhl5	protein_coding	2	2.72536	-2.2086	1.61863	0.00656077	0.0325159	ENSMUSG00000028259	0	0	0	5.961	0	0	3.86825	13.7275	0	0	4.69611	4.45148
ENSMUSG00000051920	239405	Rspo2	protein_coding	1	7.96618	-2.20595	1.07347	0.00776995	0.0377339	ENSMUSG00000051920	0	5.81271	21.3928	9.36728	2.72198	1.78093	5.80238	12.8123	0	0	14.7592	21.1445
ENSMUSG00000035357	55983	Pdzrn3	protein_coding	1	1050.43	-2.19927	0.159586	8.57551182467752e-25	3.40009358978846e-23	ENSMUSG00000035357	334.103	285.549	1629.02	1689.52	428.517	438.11	1597.59	1753.46	377.845	328.75	1837.52	1905.23
ENSMUSG00000042834	27528	Nrep	protein_coding	1	212.366	-2.19832	0.368752	1.82953859829713e-06	1.71321827325505e-05	ENSMUSG00000042834	61.8046	37.7826	476.188	391.723	84.3814	99.7323	419.705	340.442	49.6322	18.0327	298.538	270.427
ENSMUSG00000037855	216049	Zfp365	protein_coding	1	271.485	-2.19697	0.196043	3.5410846579784e-17	9.12881223777103e-16	ENSMUSG00000037855	94.9462	122.067	450.041	437.707	73.4935	112.199	410.035	368.812	116.876	113.745	461.56	496.34
ENSMUSG00000073902	NA	Gvin3	unprocessed_pseudogene	1	2.85233	-2.19543	1.54549	0.00742175	0.0362802	ENSMUSG00000073902	0	0	0	16.1798	0.388854	0	0	10.982	0	0	0	6.67721
ENSMUSG00000043300	26879	B3galnt1	protein_coding	1	344.841	-2.19402	0.232936	8.53300459411965e-13	1.54128892149538e-11	ENSMUSG00000043300	145.106	59.5802	484.903	666.78	129.877	130.008	510.609	517.985	105.669	91.5507	659.468	636.561
ENSMUSG00000026272	11611	Agxt	protein_coding	1	4.00472	-2.19232	1.291	0.00898175	0.0429917	ENSMUSG00000026272	0	0	0	11.0704	1.55542	1.78093	1.93413	11.8972	0	0	2.01262	17.8059
ENSMUSG00000020638	22169	Cmpk2	protein_coding	1	74.8124	-2.19191	0.801578	0.00388471	0.020251	ENSMUSG00000020638	26.8716	66.1195	82.4019	241.846	29.9418	12.4665	92.8381	120.802	11.2073	4.16139	67.7581	141.334
ENSMUSG00000029718	18542	Pcolce	protein_coding	1	20794.5	-2.19085	0.255151	5.26782685810118e-11	8.00917077189572e-10	ENSMUSG00000029718	5696.77	8174.12	36061.1	36579.2	11087.4	10847.7	33294.1	33576.6	4620.6	6006.28	31487.4	32102.9
ENSMUSG00000021556	105348	Golm1	protein_coding	1	650.595	-2.18921	0.142732	4.80099377132796e-30	2.71059616171262e-28	ENSMUSG00000021556	212.285	329.145	969.014	982.713	248.089	381.12	1009.61	987.466	193.726	305.169	1091.51	1097.29
ENSMUSG00000056427	20564	Slit3	protein_coding	1	27848.4	-2.18805	0.10923	1.71204739169399e-49	2.60298606978104e-47	ENSMUSG00000056427	9130.06	12162.4	46441.4	43956.4	10609.5	11357	42906.7	40647.2	9484.55	11127.6	46667.3	49690.7
ENSMUSG00000050493	230766	Fam167b	protein_coding	2	12.3404	-2.18738	0.768554	0.00334819	0.0178149	ENSMUSG00000050493	1.79144	5.08612	6.33861	19.5861	5.44396	8.90467	23.2095	36.6067	1.60104	6.93566	18.1136	14.4673
ENSMUSG00000056222	20745	Spock1	protein_coding	1	23.3221	-2.18682	0.718563	0.00248134	0.013596	ENSMUSG00000056222	3.58287	10.8988	38.0316	34.9144	10.4991	17.8093	54.1555	43.928	0	0	34.8854	31.1603
ENSMUSG00000097806	NA	Gm6556	lncRNA	1	17.8734	-2.18615	0.603006	0.000884428	0.0053551	ENSMUSG00000097806	5.37431	2.17977	42.7856	33.2113	6.99938	3.56187	34.8143	21.964	1.60104	0	24.1514	37.8375
ENSMUSG00000047420	208164	Fam180a	protein_coding	2	2.80347	-2.18367	1.61517	0.00689215	0.0339268	ENSMUSG00000047420	0	0	0	11.922	0	0	7.73651	6.40617	0	0	2.01262	5.56435
ENSMUSG00000019989	209558	Enpp3	protein_coding	1	61.5573	-2.18317	0.343612	5.14832537213789e-07	5.15339629915036e-06	ENSMUSG00000019989	15.2272	44.3219	109.341	94.5244	13.9988	21.3712	94.7722	85.1106	28.8187	31.904	114.719	84.578
ENSMUSG00000060969	16371	Irx1	protein_coding	2	631.377	-2.18287	0.234553	1.66379604153098e-12	2.93310951217377e-11	ENSMUSG00000060969	214.972	549.301	772.518	830.282	185.872	249.331	1001.88	1009.43	220.943	527.11	933.184	1081.71
ENSMUSG00000030748	16190	Il4ra	protein_coding	2	7282.45	-2.18265	0.16945	7.55256425668743e-22	2.54951858797863e-20	ENSMUSG00000030748	1835.33	7114.75	10341.4	8478.24	2701.37	6411.36	11363	9950.61	1578.62	7355.96	10301.9	9956.84
ENSMUSG00000022686	108105	B3gnt5	protein_coding	5	33.8818	-2.18143	0.754463	0.00317168	0.0169645	ENSMUSG00000022686	5.37431	45.7751	105.379	8.51571	0.388854	32.0568	94.7722	25.6247	3.20208	38.8397	28.8475	17.8059
ENSMUSG00000023963	56050	Cyp39a1	protein_coding	1	100.482	-2.18044	0.270141	5.8986229426775e-10	8.06632509916147e-09	ENSMUSG00000023963	29.5587	28.3369	156.088	154.134	30.7195	51.6471	191.479	162.9	46.4301	26.3555	155.642	172.495
ENSMUSG00000109770	NA	Gm30085	lncRNA	1	5.81956	-2.17975	1.26135	0.0092854	0.0443243	ENSMUSG00000109770	0	0	16.6388	3.40628	0.777709	0	21.2754	10.0668	0	1.38713	7.3796	8.90295
ENSMUSG00000119980	NA	Gm57064	lncRNA	1	3.44886	-2.17949	1.42949	0.00863442	0.0414938	ENSMUSG00000119980	0	2.17977	10.3002	4.25785	0	0	5.80238	3.66067	0	0	10.734	4.45148
ENSMUSG00000000838	14265	Fmr1	protein_coding	2	3404.89	-2.17834	0.11608	1.31785247960226e-43	1.47089095541272e-41	ENSMUSG00000000838	1263.86	2082.4	4749.99	4880.35	1053.02	1875.32	5301.44	5542.25	1218.39	1912.85	5286.48	5692.33
ENSMUSG00000079014	628900	Serpina3i	protein_coding	1	67.1824	-2.17813	0.340271	4.45472914018689e-07	4.50111799936518e-06	ENSMUSG00000079014	17.9144	24.704	106.172	92.8212	26.8309	51.6471	121.85	130.869	17.6114	33.2911	87.8843	94.5939
ENSMUSG00000067377	56496	Tspan6	protein_coding	1	194.297	-2.17601	0.224888	2.62204244832761e-13	4.94907308257652e-12	ENSMUSG00000067377	77.9275	69.0259	311.384	281.87	56.3839	103.294	299.79	282.787	73.6478	67.9694	314.639	392.843
ENSMUSG00000025758	20873	Plk4	protein_coding	1	202.461	-2.17387	0.199147	2.64663002478982e-16	6.46065475962915e-15	ENSMUSG00000025758	75.2403	98.816	331.192	287.831	50.9399	105.075	346.209	323.054	78.4509	88.7764	340.132	303.813
ENSMUSG00000046841	216197	Ckap4	protein_coding	1	5424.54	-2.17278	0.148631	2.25637647527316e-27	1.07047600395699e-25	ENSMUSG00000046841	1947.29	2574.3	9374.8	8456.1	2030.99	2949.23	8517.89	7829.26	1480.96	2090.41	9084.96	8758.28
ENSMUSG00000042156	66573	Dzip1	protein_coding	1	285.245	-2.16891	0.214946	3.04120578933742e-14	6.2009126279109e-13	ENSMUSG00000042156	96.7376	68.2993	448.456	446.223	109.268	113.98	373.286	447.517	112.073	76.2922	548.774	582.031
ENSMUSG00000021090	78257	Lrrc9	protein_coding	1	19.5792	-2.16553	0.617878	0.00116718	0.00692173	ENSMUSG00000021090	0.895718	9.44565	15.0542	26.3987	7.77709	17.8093	15.473	46.6735	12.8083	9.70992	26.164	46.7405
ENSMUSG00000097081	NA	Gm10425	lncRNA	1	9.33467	-2.16453	0.938116	0.00687502	0.0338561	ENSMUSG00000097081	3.58287	5.08612	5.54628	6.81257	0.388854	7.12374	17.4071	18.3033	1.60104	5.54852	22.8097	17.8059
ENSMUSG00000049122	242506	Frmd3	protein_coding	1	182.577	-2.16452	0.207628	4.9737645882044e-15	1.09245527908699e-13	ENSMUSG00000049122	66.2832	89.3704	340.7	298.901	50.1622	99.7323	263.041	274.55	68.8446	105.422	275.729	258.186
ENSMUSG00000024909	58859	Efemp2	protein_coding	1	7379.54	-2.16167	0.248931	4.12458459230518e-11	6.3815387734632e-10	ENSMUSG00000024909	2300.2	1769.97	11295.4	11170.9	3755.56	3378.43	11778.8	11794.7	1937.26	1782.46	13191.4	14399.4
ENSMUSG00000028678	73804	Kif2c	protein_coding	1	197.341	-2.16104	0.301407	2.79970710566372e-08	3.2332263458888e-07	ENSMUSG00000028678	67.1789	42.1421	380.316	315.933	78.1597	99.7323	315.263	325.8	56.0363	23.5812	333.424	330.522
ENSMUSG00000078921	100039796	Tgtp2	protein_coding	1	4.28586	-2.16103	1.31412	0.00962012	0.0457524	ENSMUSG00000078921	1.79144	0	3.1693	17.0314	0	0	3.86825	5.491	0	0	10.0631	10.0158
ENSMUSG00000112169	NA	Gm48536	TEC	1	3.31808	-2.15851	1.40634	0.00919811	0.0439402	ENSMUSG00000112169	0	0	4.75395	6.81257	0	0	5.80238	12.8123	1.60104	0	4.69611	3.33861
ENSMUSG00000011256	11492	Adam19	protein_coding	1	2605.16	-2.15696	0.188088	1.15664734688388e-17	3.0976010570015e-16	ENSMUSG00000011256	870.638	1195.24	3621.72	3934.26	1182.12	1403.38	3912.74	4221.67	760.493	880.828	4532.42	4746.39
ENSMUSG00000030043	21336	Tacr1	protein_coding	1	3.39338	-2.15377	1.41306	0.00924439	0.0441395	ENSMUSG00000030043	0.895718	0	9.50791	3.40628	0	0	1.93413	9.15167	0	0	4.69611	11.1287
ENSMUSG00000048285	319710	Frmd6	protein_coding	2	1382.38	-2.15242	0.137646	9.00127680636118e-31	5.34786627243163e-29	ENSMUSG00000048285	404.865	1284.61	1945.16	2105.08	466.236	961.705	1831.62	1990.49	478.71	1331.65	1812.03	1976.46
ENSMUSG00000090386	77994	Mir99ahg	lncRNA	1	244.525	-2.15125	0.244667	2.66978888972458e-11	4.20480861922447e-10	ENSMUSG00000090386	90.4676	170.748	319.307	327.003	87.8811	96.1705	373.286	367.897	78.4509	99.8734	421.308	501.904
ENSMUSG00000078453	73112	Abracl	protein_coding	2	486.208	-2.14805	0.226961	1.00503297681029e-12	1.80690705300093e-11	ENSMUSG00000078453	212.285	289.909	828.773	711.913	93.7139	290.292	781.387	762.334	172.912	316.266	683.619	691.092
ENSMUSG00000107155	NA	Gm43793	TEC	2	3.49628	-2.14704	1.53238	0.0082768	0.0399342	ENSMUSG00000107155	0	6.5393	0	7.66414	0	3.56187	7.73651	6.40617	0	0	6.70873	3.33861
ENSMUSG00000022440	72709	C1qtnf6	protein_coding	1	2077.06	-2.14392	0.467607	0.000116604	0.000831738	ENSMUSG00000022440	532.057	653.203	3413.34	3790.34	1163.84	1073.9	3257.07	3359.58	377.845	377.3	3368.45	3557.84
ENSMUSG00000028832	16765	Stmn1	protein_coding	1	262.917	-2.14384	0.178753	5.04807116620385e-19	1.48135571653845e-17	ENSMUSG00000028832	88.6761	146.771	395.371	458.997	112.379	135.351	390.694	390.776	75.2488	126.229	397.157	437.358
ENSMUSG00000029207	11787	Apbb2	protein_coding	1	2272.51	-2.14348	0.150171	5.78834241126891e-26	2.51727710854034e-24	ENSMUSG00000029207	733.593	608.154	3378.48	3555.31	979.135	838.82	3634.22	3756.76	870.965	707.437	3907.16	4300.13
ENSMUSG00000021260	214305	Hhipl1	protein_coding	2	1298.04	-2.14337	0.195907	3.24263058830496e-16	7.83628961571721e-15	ENSMUSG00000021260	309.919	1097.15	1704.29	1672.49	547.118	1015.13	1773.59	1781.83	352.228	970.992	2276.27	2075.5
ENSMUSG00000028970	18669	Abcb1b	protein_coding	2	214.57	-2.14157	0.238419	1.16066370987065e-11	1.90734089990573e-10	ENSMUSG00000028970	71.6575	181.647	335.154	334.667	57.9393	115.761	315.263	388.946	89.6581	162.294	267.007	254.847
ENSMUSG00000001025	20200	S100a6	protein_coding	1	5629.03	-2.14094	0.466384	0.000115956	0.000827725	ENSMUSG00000001025	1239.67	1629.01	9181.47	8854.63	3032.29	3467.48	8730.65	8723.37	1151.15	1475.91	9756.5	10306.3
ENSMUSG00000105139	NA	Gm19391	lncRNA	2	4.89797	-2.14064	1.35153	0.00991775	0.0470983	ENSMUSG00000105139	0.895718	7.26588	5.54628	10.2188	0	0	5.80238	5.491	0	2.77426	17.4427	3.33861
ENSMUSG00000049044	56508	Rapgef4	protein_coding	2	9.3461	-2.14061	0.896965	0.00665956	0.0329277	ENSMUSG00000049044	0	4.35953	11.0926	5.10942	2.33313	3.56187	21.2754	19.2185	3.20208	8.32279	14.7592	18.9188
ENSMUSG00000019779	14302	Frk	protein_coding	1	182.72	-2.14003	0.312797	1.08687385513496e-07	1.17111870919648e-06	ENSMUSG00000019779	85.989	68.2993	267.014	224.815	31.8861	108.637	365.55	256.247	51.2332	62.4209	365.626	304.926
ENSMUSG00000020044	21859	Timp3	protein_coding	2	778.464	-2.13909	0.256202	2.26386065746001e-10	3.23081193162567e-09	ENSMUSG00000020044	141.524	587.083	870.766	915.439	323.527	1013.35	1156.61	1078.07	227.347	865.57	942.576	1219.7
ENSMUSG00000042515	245631	Pwwp3b	protein_coding	2	133.07	-2.13817	0.264447	7.31915677716863e-10	9.85534157673284e-09	ENSMUSG00000042515	53.7431	124.247	195.704	239.291	32.6638	73.0183	187.61	192.185	51.2332	98.4863	165.035	183.623
ENSMUSG00000044522	100503044	A730020M07Rik	lncRNA	1	29.2336	-2.13774	0.602133	0.00114104	0.0067771	ENSMUSG00000044522	7.16575	10.8988	30.1084	54.5005	2.72198	3.56187	61.8921	46.6735	22.4145	6.93566	44.9485	58.9821
ENSMUSG00000030208	13730	Emp1	protein_coding	2	8902.07	-2.13608	0.151886	3.2474655545207e-25	1.32289688591224e-23	ENSMUSG00000030208	2548.32	5928.96	13680.3	13384.1	3601.57	7577.88	13716.8	13131.7	2572.87	5803.76	12387.7	12490.8
ENSMUSG00000045930	66864	Clec14a	protein_coding	1	191.287	-2.13582	0.282898	7.09450793101422e-09	8.71424005343216e-08	ENSMUSG00000045930	57.326	31.2433	286.03	376.394	99.5467	56.9899	346.209	360.576	64.0415	13.8713	293.842	309.378
ENSMUSG00000044734	66222	Serpinb1a	protein_coding	2	28.2125	-2.13512	0.494716	0.000228177	0.00153836	ENSMUSG00000044734	3.58287	29.7901	45.1626	38.3207	9.72136	21.3712	34.8143	44.8432	6.40415	20.807	57.0242	26.7089
ENSMUSG00000028111	13038	Ctsk	protein_coding	1	6846.09	-2.1341	0.20909	2.28608919649487e-14	4.69596769097015e-13	ENSMUSG00000028111	2395.15	2812.62	11800.9	12536	3146.22	4457.68	8639.74	9480.22	1886.02	2929.62	10442.8	11626.1
ENSMUSG00000044562	69903	Rasip1	protein_coding	2	149.818	-2.13359	0.346518	1.24250797144212e-06	1.19361126470527e-05	ENSMUSG00000044562	29.5587	143.865	204.42	223.112	51.7176	65.8946	305.592	247.095	51.2332	163.681	150.275	161.366
ENSMUSG00000038903	381175	Ccdc68	protein_coding	1	9.67301	-2.13335	0.883896	0.00656436	0.032517	ENSMUSG00000038903	0.895718	10.1722	2.37698	31.5081	2.33313	1.78093	3.86825	18.3033	6.40415	8.32279	13.4175	16.693
ENSMUSG00000028718	20460	Stil	protein_coding	2	101.719	-2.13287	0.262467	6.34807163517664e-10	8.60778898901866e-09	ENSMUSG00000028718	31.3501	76.2918	177.481	143.064	28.3864	46.3043	143.125	156.494	41.627	80.4536	146.921	149.124
ENSMUSG00000075254	77446	Heg1	protein_coding	1	7664.32	-2.13278	0.136025	9.99954429640979e-31	5.9046238782684e-29	ENSMUSG00000075254	2590.42	2514.72	11922.1	11956.9	2831.25	2616.19	12140.5	11474.4	2973.13	3367.95	13740.1	13844.1
ENSMUSG00000090602	NA	Gm5611	processed_pseudogene	2	5.81846	-2.13152	1.12167	0.0100324	0.0475727	ENSMUSG00000090602	0	5.81271	7.92326	9.36728	1.16656	7.12374	7.73651	7.32134	0	11.097	6.70873	5.56435
ENSMUSG00000027078	56791	Ube2l6	protein_coding	1	179.239	-2.12917	0.334426	6.23514067214196e-07	6.17406826863534e-06	ENSMUSG00000027078	58.2217	29.7901	191.743	371.285	114.712	87.2658	176.006	310.242	57.6374	52.711	268.349	432.906
ENSMUSG00000070547	233231	Mrgprb1	protein_coding	1	8.06929	-2.12639	0.975049	0.00840913	0.0405119	ENSMUSG00000070547	1.79144	0	24.5621	20.4377	2.33313	0	13.5389	7.32134	0	2.77426	7.3796	16.693
ENSMUSG00000022875	16644	Kng1	protein_coding	1	13.4473	-2.12473	0.685288	0.00258611	0.01411	ENSMUSG00000022875	1.79144	4.35953	12.6772	18.7346	5.44396	14.2475	23.2095	23.7943	4.80312	4.16139	14.7592	33.3861
ENSMUSG00000080942	NA	Zfp36l1-ps	processed_pseudogene	1	6.58507	-2.12436	1.18343	0.0105577	0.0497458	ENSMUSG00000080942	2.68716	0	12.6772	13.6251	0	0	7.73651	4.57584	0	0	22.1388	15.5802
ENSMUSG00000044288	12801	Cnr1	protein_coding	2	17.7344	-2.11574	0.650333	0.00204566	0.0114377	ENSMUSG00000044288	5.37431	42.1421	22.1851	23.844	2.33313	19.5903	21.2754	21.0488	4.80312	13.8713	14.0883	22.2574
ENSMUSG00000024420	225207	Zfp521	protein_coding	1	452.603	-2.11356	0.176856	1.00960764132318e-18	2.90529268946488e-17	ENSMUSG00000024420	176.457	131.512	602.168	676.999	187.039	101.513	841.345	800.771	168.109	105.422	754.061	885.844
ENSMUSG00000048636	74516	A730049H05Rik	lncRNA	5	50.222	-2.11301	0.604782	0.00134192	0.00786857	ENSMUSG00000048636	6.27003	74.112	76.0633	34.9144	2.72198	51.6471	160.533	15.5578	1.60104	59.6466	110.694	8.90295
ENSMUSG00000041731	226041	Pgm5	protein_coding	2	16.239	-2.11247	0.681003	0.0026493	0.0144099	ENSMUSG00000041731	1.79144	7.99247	17.4312	36.6175	4.2774	1.78093	29.0119	21.0488	9.60623	18.0327	19.4553	27.8217
ENSMUSG00000031239	16431	Itm2a	protein_coding	1	1720.09	-2.11217	0.268909	2.33004966793754e-09	3.00339980228345e-08	ENSMUSG00000031239	535.64	762.191	2964.09	2757.39	856.257	1052.53	2997.9	2952.33	384.249	453.592	2521.14	2403.8
ENSMUSG00000031639	142980	Tlr3	protein_coding	1	119.487	-2.11011	0.309403	1.36854666395643e-07	1.45745692139433e-06	ENSMUSG00000031639	35.8287	13.8052	159.257	223.112	54.0508	42.7424	181.808	185.779	64.0415	22.1941	156.313	294.91
ENSMUSG00000074863	NA	Platr25	protein_coding	1	40.1039	-2.109	0.519129	0.000431815	0.00275674	ENSMUSG00000074863	10.7486	30.5167	45.1626	43.4301	17.8873	14.2475	42.5508	77.7892	8.00519	9.70992	99.96	81.2394
ENSMUSG00000093594	NA	Gm20707	lncRNA	1	20.1845	-2.10851	0.623332	0.001659	0.00949146	ENSMUSG00000093594	10.7486	18.8913	23.7698	28.1018	3.11083	7.12374	21.2754	31.1157	4.80312	6.93566	42.9359	43.4019
ENSMUSG00000053338	245126	Tarm1	protein_coding	1	70.254	-2.10773	0.3413	1.30604459066347e-06	1.25029325736841e-05	ENSMUSG00000053338	31.3501	31.9699	67.3477	90.2665	21.387	33.8378	127.652	114.396	22.4145	30.5169	126.124	145.786
ENSMUSG00000030237	28250	Slco1a4	protein_coding	1	27.3911	-2.10734	0.493477	0.000272969	0.00181813	ENSMUSG00000030237	11.6443	2.17977	44.3702	69.8288	11.6656	8.90467	25.1436	56.7404	8.00519	1.38713	50.9863	37.8375
ENSMUSG00000000753	20317	Serpinf1	protein_coding	1	13623.4	-2.10465	0.219052	7.17872036678426e-13	1.31015039283778e-11	ENSMUSG00000000753	4114.93	5702.99	23127.2	22481.5	7018.82	7399.78	21486.2	20932.6	3624.75	4316.75	21025.8	22249.6
ENSMUSG00000022367	15117	Has2	protein_coding	2	156.11	-2.10416	0.257436	6.29435954757381e-10	8.54696121688486e-09	ENSMUSG00000022367	45.6816	119.887	281.276	175.424	45.496	96.1705	328.802	241.604	44.8291	115.132	183.148	195.865
ENSMUSG00000066861	23960	Oas1g	protein_coding	1	33.4652	-2.1039	0.609809	0.00148461	0.00858529	ENSMUSG00000066861	7.16575	2.90635	49.1242	56.2037	22.1647	14.2475	50.2873	58.5707	1.60104	18.0327	42.265	79.0137
ENSMUSG00000046879	15944	Irgm1	protein_coding	1	360.073	-2.10195	0.223477	2.03924507254601e-12	3.56988060795929e-11	ENSMUSG00000046879	188.997	85.0108	512.635	843.907	169.54	128.227	384.891	539.034	136.088	77.6793	424.662	830.2
ENSMUSG00000074785	54712	Plxnc1	protein_coding	1	79.0025	-2.1006	0.399219	2.21389802177182e-05	0.000175629	ENSMUSG00000074785	28.663	46.5017	123.603	110.704	15.943	28.4949	92.8381	102.499	48.0312	26.3555	117.403	206.994
ENSMUSG00000021822	18792	Plau	protein_coding	1	1070.29	-2.09965	0.248861	2.03131342290908e-10	2.9118508450595e-09	ENSMUSG00000021822	363.662	609.608	1426.98	2327.34	687.883	496.881	1092.78	1911.78	302.596	398.107	1358.52	1867.39
ENSMUSG00000032377	235527	Plscr4	protein_coding	1	226.584	-2.09922	0.229531	7.49270994499212e-12	1.25915349284467e-10	ENSMUSG00000032377	72.5532	73.3854	274.937	367.879	85.548	105.075	278.514	398.098	121.679	102.648	385.752	452.938
ENSMUSG00000048388	241520	Fam171b	protein_coding	2	142.149	-2.09738	0.26177	1.31969763731465e-09	1.72994172972903e-08	ENSMUSG00000048388	58.2217	132.966	206.005	204.377	37.33	89.0467	154.73	175.712	46.4301	120.68	232.122	248.17
ENSMUSG00000028389	22696	Zfp37	protein_coding	2	71.2103	-2.09449	0.307287	1.50353911751378e-07	1.59165772039877e-06	ENSMUSG00000028389	28.663	63.9398	94.2868	80.0477	17.8873	46.3043	117.982	103.414	20.8135	54.0981	108.011	119.077
ENSMUSG00000042712	22381	Tceal9	protein_coding	2	1588.64	-2.09034	0.20734	7.03717787970075e-14	1.38795574748868e-12	ENSMUSG00000042712	728.219	1109.5	2390.45	2275.4	325.082	1189.66	2462.14	2308.05	534.747	1051.45	2335.31	2353.72
ENSMUSG00000021569	69716	Trip13	protein_coding	1	96.2274	-2.08946	0.324477	5.82676209332469e-07	5.79047602985108e-06	ENSMUSG00000021569	31.3501	76.2918	160.842	154.986	19.4427	49.8662	127.652	135.445	43.228	45.7753	195.224	114.626
ENSMUSG00000023015	26934	Racgap1	protein_coding	1	455.816	-2.08789	0.151894	8.30446919343607e-24	3.14413716972661e-22	ENSMUSG00000023015	176.457	180.921	821.642	770.672	159.43	201.246	709.824	683.63	163.306	140.1	764.795	697.769
ENSMUSG00000028073	73182	Pear1	protein_coding	1	1431.05	-2.0874	0.230252	1.21847941418063e-11	1.99555716780439e-10	ENSMUSG00000028073	379.785	654.656	2015.68	2295.83	806.484	803.201	2266.8	2440.75	406.664	552.078	2215.89	2334.8
ENSMUSG00000020493	270906	Prr11	protein_coding	1	194.05	-2.08575	0.214654	4.93554932814487e-13	9.09356125736157e-12	ENSMUSG00000020493	77.9275	54.4941	287.614	289.534	75.8266	97.9514	326.867	347.764	67.2436	51.3239	312.627	339.425
ENSMUSG00000020689	16416	Itgb3	protein_coding	2	1168.83	-2.08511	0.199935	1.14345349519662e-14	2.43160171131625e-13	ENSMUSG00000020689	269.611	929.307	1714.59	1452.78	453.404	756.897	1843.22	1836.74	393.855	1205.42	1576.55	1593.63
ENSMUSG00000001865	12873	Cpa3	protein_coding	1	34.8346	-2.08435	0.473933	0.000216426	0.00146476	ENSMUSG00000001865	6.27003	7.99247	86.3635	61.3131	11.6656	14.2475	59.9579	65.892	16.0104	11.097	41.5941	35.6118
ENSMUSG00000027868	21384	Tbx15	protein_coding	1	2111.18	-2.0834	0.11166	8.94335550949976e-42	9.28426083510381e-40	ENSMUSG00000027868	731.802	863.187	3384.02	3433.53	732.213	904.715	3446.61	3199.42	882.172	785.116	3629.42	3341.95
ENSMUSG00000006344	23887	Ggt5	protein_coding	1	1765.1	-2.0824	0.212902	3.66835518183827e-13	6.85694774502567e-12	ENSMUSG00000006344	522.204	676.454	2937.15	3254.7	1004.41	712.374	2467.95	2718.05	537.949	546.53	2702.95	3100.45
ENSMUSG00000086320	NA	Gm12840	lncRNA	5	39.4065	-2.08034	0.649778	0.00241433	0.0132627	ENSMUSG00000086320	7.16575	78.4715	80.0249	20.4377	0.388854	65.8946	67.6944	28.3702	4.80312	62.4209	48.3028	8.90295
ENSMUSG00000045092	13609	S1pr1	protein_coding	2	740.396	-2.07978	0.21529	6.97090994344421e-13	1.27342762628159e-11	ENSMUSG00000045092	198.849	687.353	1102.92	810.695	171.096	598.394	1429.32	1068	270.575	811.472	854.692	881.392
ENSMUSG00000113302	NA	Gm32219	lncRNA	1	27.635	-2.07789	0.618491	0.00185212	0.0104753	ENSMUSG00000113302	4.47859	5.08612	14.2619	45.1333	13.221	1.78093	32.8802	58.5707	14.4093	18.0327	50.3155	73.4494
ENSMUSG00000043556	448987	Fbxl7	protein_coding	2	120.589	-2.07648	0.30001	1.12552184203583e-07	1.21006131669654e-06	ENSMUSG00000043556	30.4544	104.629	171.142	160.095	49.7734	55.209	241.766	155.578	25.6166	66.5823	202.604	183.623
ENSMUSG00000017446	56745	C1qtnf1	protein_coding	1	292.141	-2.07526	0.213688	5.61215593716658e-13	1.03204875229285e-11	ENSMUSG00000017446	90.4676	82.1045	434.987	514.349	160.986	85.4848	479.663	524.391	96.0623	61.0338	464.244	511.92
ENSMUSG00000055761	269513	Nkain3	protein_coding	2	3.60351	-2.075	1.47818	0.0101842	0.0481979	ENSMUSG00000055761	0	3.63294	16.6388	2.55471	0	0	1.93413	7.32134	0	0	6.70873	4.45148
ENSMUSG00000046546	224093	Fam43a	protein_coding	2	1204.15	-2.075	0.210428	2.61783376679189e-13	4.94596401203372e-12	ENSMUSG00000046546	317.98	1123.31	1699.54	1757.64	501.622	1075.68	1777.46	1998.73	328.213	1319.16	1287.4	1263.11
ENSMUSG00000014303	83396	Glis2	protein_coding	1	231.35	-2.07402	0.239752	9.42990964778601e-11	1.39955515287548e-09	ENSMUSG00000014303	65.3874	153.31	383.486	364.472	96.8247	89.0467	309.46	312.987	73.6478	101.261	453.51	372.811
ENSMUSG00000006777	94179	Krt23	protein_coding	5	28.0827	-2.07224	0.696958	0.00353892	0.0187163	ENSMUSG00000006777	3.58287	88.6438	53.0858	12.7736	2.33313	37.3996	40.6167	22.8792	1.60104	30.5169	33.5436	10.0158
ENSMUSG00000015143	109711	Actn1	protein_coding	2	1869.08	-2.07088	0.146548	7.03501633146611e-25	2.80659360215453e-23	ENSMUSG00000015143	537.431	1316.58	2710.55	2559.82	789.763	1364.2	2903.12	2632.02	561.964	1252.58	2880.73	2920.17
ENSMUSG00000038119	57810	Cdon	protein_coding	1	1080.49	-2.06959	0.203747	5.85063977673181e-14	1.16463921081355e-12	ENSMUSG00000038119	453.234	209.257	1400.04	1542.19	422.685	210.15	1609.19	1673.84	437.083	230.264	2321.89	2456.1
ENSMUSG00000040711	268396	Sh3pxd2b	protein_coding	2	7124.61	-2.06899	0.18933	8.48874331145484e-16	1.96846404911243e-14	ENSMUSG00000040711	1891.76	5960.93	11602.8	10971.6	3188.22	5923.39	10105.8	8892.68	1863.61	4703.76	10334.8	10055.9
ENSMUSG00000062661	14299	Ncs1	protein_coding	2	586.97	-2.06702	0.19821	1.40421209106298e-14	2.94716644199293e-13	ENSMUSG00000062661	145.106	613.967	1030.82	741.718	213.481	500.443	798.794	612.247	140.891	464.689	947.943	833.539
ENSMUSG00000003032	16600	Klf4	protein_coding	5	2331.06	-2.05737	0.207855	2.58535881078938e-13	4.89418561544433e-12	ENSMUSG00000003032	876.013	3479.63	2349.25	2986.46	509.788	2354.4	1996.02	2857.15	741.281	3989.39	2578.16	3255.14
ENSMUSG00000040329	16196	Il7	protein_coding	2	25.9214	-2.05244	0.491974	0.000394812	0.00253945	ENSMUSG00000040329	10.7486	9.44565	34.07	36.6175	5.83281	14.2475	50.2873	42.0977	8.00519	24.9684	36.898	37.8375
ENSMUSG00000026546	71870	Cfap45	protein_coding	1	16.0822	-2.05132	0.580365	0.00143717	0.00833346	ENSMUSG00000026546	4.47859	9.44565	17.4312	26.3987	4.66625	7.12374	29.0119	25.6247	6.40415	4.16139	31.531	26.7089
ENSMUSG00000063687	93876	Pcdhb5	protein_coding	1	60.7797	-2.05071	0.31882	7.18810310808938e-07	7.0669594151781e-06	ENSMUSG00000063687	19.7058	20.3445	100.625	122.626	26.0532	30.2759	94.7722	81.4499	25.6166	20.807	72.4543	114.626
ENSMUSG00000034118	22021	Tpst1	protein_coding	1	1075.71	-2.05054	0.162076	2.91202822662715e-20	9.08374039223645e-19	ENSMUSG00000034118	396.803	388.725	1991.11	1604.36	351.524	609.08	1932.19	1521.92	333.016	393.945	1943.52	1442.28
ENSMUSG00000090019	16205	Gimap1	protein_coding	2	31.1127	-2.04872	0.528819	0.000748355	0.00460191	ENSMUSG00000090019	6.27003	18.1647	29.3161	47.688	6.99938	17.8093	56.0897	71.383	19.2125	31.904	39.5815	28.9346
ENSMUSG00000034906	215387	Ncaph	protein_coding	1	201.391	-2.0457	0.189356	2.28208155994419e-15	5.10599221795625e-14	ENSMUSG00000034906	85.989	96.6363	297.915	343.183	68.0495	101.513	363.616	312.072	68.8446	87.3893	306.589	284.894
ENSMUSG00000027331	51944	Knstrn	protein_coding	1	237.565	-2.04413	0.171595	3.48644844212201e-18	9.68630690200488e-17	ENSMUSG00000027331	87.7804	85.0108	358.131	413.863	110.435	87.2658	373.286	386.201	81.653	77.6793	381.056	408.423
ENSMUSG00000028480	384009	Glipr2	protein_coding	2	1150.22	-2.04232	0.230147	4.40443101829164e-11	6.78732310711838e-10	ENSMUSG00000028480	330.52	448.305	1710.63	1394.02	533.508	794.297	1852.89	1670.18	323.41	567.337	2132.03	2045.45
ENSMUSG00000030247	16523	Kcnj8	protein_coding	1	191.359	-2.04178	0.230964	5.16809022935428e-11	7.87613687755342e-10	ENSMUSG00000030247	43.8902	86.464	318.515	240.995	72.7158	131.789	396.496	276.381	56.0363	99.8734	336.107	237.041
ENSMUSG00000112963	619715	Gm6093	lncRNA	5	21.0755	-2.04176	0.938929	0.0101681	0.0481461	ENSMUSG00000112963	0.895718	66.1195	10.3002	11.0704	1.55542	69.4564	38.6825	10.0668	0	22.1941	18.1136	4.45148
ENSMUSG00000069743	75424	Zfp820	protein_coding	1	45.9074	-2.03515	0.460177	0.000235312	0.00158426	ENSMUSG00000069743	23.2887	8.71906	83.1942	51.9458	7.38823	10.6856	61.8921	69.5527	22.4145	11.097	83.8591	116.851
ENSMUSG00000033453	235130	Adamts15	protein_coding	1	8891.04	-2.03153	0.157723	8.94851399861179e-21	2.84657095221079e-19	ENSMUSG00000033453	3083.06	3505.06	13652.6	15676.6	4400.66	2842.37	13647.2	15286	3528.69	2313.73	13883	14873.5
ENSMUSG00000008398	13713	Elk3	protein_coding	1	466.832	-2.02929	0.22082	1.12962440405156e-11	1.85949851814421e-10	ENSMUSG00000008398	145.106	233.235	667.931	729.796	208.815	349.063	814.267	677.224	134.487	180.327	776.2	685.527
ENSMUSG00000020897	20877	Aurkb	protein_coding	1	187.562	-2.02894	0.227243	3.84517356617378e-11	5.97038279484095e-10	ENSMUSG00000020897	68.9703	71.2057	330.4	321.042	89.4365	80.142	299.79	314.818	56.0363	40.2268	280.425	298.249
ENSMUSG00000048138	226049	Dmrt2	protein_coding	1	340.562	-2.0277	0.212041	1.8903462017531e-12	3.32126431388995e-11	ENSMUSG00000048138	94.0504	165.662	669.515	620.795	130.655	133.57	597.645	487.784	142.492	144.262	472.965	427.342
ENSMUSG00000039221	68028	Rpl22l1	protein_coding	2	1045.4	-2.02579	0.216723	5.49843270687192e-12	9.38720045419894e-11	ENSMUSG00000039221	444.276	725.135	1692.41	1471.51	208.037	755.116	1692.36	1558.53	384.249	880.828	1437.01	1295.38
ENSMUSG00000105504	229898	Gbp5	protein_coding	1	23.2158	-2.02521	0.462216	0.00026623	0.00177877	ENSMUSG00000105504	12.5401	5.81271	22.9774	41.727	8.94365	7.12374	38.6825	41.1825	8.00519	5.54852	28.1767	57.8692
ENSMUSG00000050315	118449	Synpo2	protein_coding	1	187.483	-2.02219	0.264985	1.04229515743265e-08	1.26056816406793e-07	ENSMUSG00000050315	60.9089	126.426	203.628	250.362	76.9932	78.3611	284.317	257.162	78.4509	113.745	303.234	416.213
ENSMUSG00000030616	83671	Sytl2	protein_coding	2	26.0758	-2.02124	0.58635	0.00180904	0.0102557	ENSMUSG00000030616	1.79144	13.0786	46.7472	23.844	13.9988	21.3712	38.6825	53.0797	4.80312	13.8713	38.2397	43.4019
ENSMUSG00000026837	12831	Col5a1	protein_coding	1	38446.2	-2.01991	0.206977	7.71405193619004e-13	1.40519461165937e-11	ENSMUSG00000026837	12759.5	13075.7	65881.9	72937.9	21641.3	15341	60961.7	64218.2	11950.2	10306.4	55717.3	56563.8
ENSMUSG00000086181	NA	C230034O21Rik	lncRNA	1	15.3226	-2.01908	0.675556	0.00388324	0.0202489	ENSMUSG00000086181	5.37431	2.90635	30.9007	31.5081	2.33313	0	19.3413	35.6915	9.60623	6.93566	21.4679	17.8059
ENSMUSG00000057722	16847	Lepr	protein_coding	2	17.6666	-2.01613	0.811052	0.007752	0.0376657	ENSMUSG00000057722	0	8.71906	26.1468	17.0314	1.16656	26.714	27.0778	15.5578	8.00519	20.807	49.6446	11.1287
ENSMUSG00000119972	NA	Gm6634	lncRNA	2	15.7857	-2.01553	0.728265	0.00539901	0.0273119	ENSMUSG00000119972	0.895718	9.44565	31.693	15.3283	4.66625	10.6856	19.3413	22.8792	1.60104	8.32279	52.3281	12.2416
ENSMUSG00000031202	67790	Rab39b	protein_coding	1	41.1569	-2.01486	0.581737	0.00178372	0.01013	ENSMUSG00000031202	25.0801	26.1572	55.4628	49.3911	2.33313	21.3712	59.9579	64.0617	6.40415	37.4525	90.5678	55.6435
ENSMUSG00000029185	68303	Fam114a1	protein_coding	2	1469.81	-2.01353	0.138252	9.74984074708358e-26	4.16503705719993e-24	ENSMUSG00000029185	602.818	919.134	2073.52	2038.66	475.18	1032.94	2143.01	2110.38	542.752	843.376	2390.99	2465
ENSMUSG00000032024	71566	Clmp	protein_coding	2	2127.58	-2.01277	0.14519	1.56272781597776e-23	5.83650123766241e-22	ENSMUSG00000032024	655.666	1186.52	3398.29	2837.43	732.99	1556.54	3436.94	2865.39	827.737	1118.03	3562.33	3353.07
ENSMUSG00000028597	67305	Gpx7	protein_coding	1	658.248	-2.01273	0.184979	2.23903515297976e-15	5.03300695796115e-14	ENSMUSG00000028597	260.654	239.048	1233.65	1183.68	328.193	243.988	967.063	997.532	190.524	220.554	944.589	1089.5
ENSMUSG00000002980	57278	Bcam	protein_coding	1	107.125	-2.01174	0.265918	1.44750182177266e-08	1.71787416574113e-07	ENSMUSG00000002980	22.393	48.6814	173.519	131.993	43.5517	40.9615	205.017	165.645	41.627	43.0011	206.629	162.479
ENSMUSG00000034422	547253	Parp14	protein_coding	1	733.794	-2.01077	0.187765	5.91579916433484e-15	1.29363721476944e-13	ENSMUSG00000034422	386.95	168.569	811.342	1786.6	381.466	235.083	775.585	1205.28	358.633	131.777	894.944	1669.3
ENSMUSG00000020641	58185	Rsad2	protein_coding	2	159.179	-2.01009	0.577373	0.00174707	0.0099452	ENSMUSG00000020641	78.8232	262.298	257.506	310.823	23.7201	160.284	183.742	135.445	32.0208	106.809	119.415	239.267
ENSMUSG00000026622	18005	Nek2	protein_coding	1	200.194	-2.00357	0.207629	1.57130581440983e-12	2.77841977751277e-11	ENSMUSG00000026622	72.5532	79.1981	395.371	371.285	76.6043	81.923	284.317	287.363	84.855	63.808	304.576	300.475
ENSMUSG00000070323	234911	Mmp27	protein_coding	1	175.348	-2.0029	0.199976	2.52704583566796e-13	4.79319528889122e-12	ENSMUSG00000070323	77.0318	93.0033	276.522	309.972	59.1059	92.6086	274.646	268.144	72.0467	69.3566	246.881	264.863
ENSMUSG00000039396	234258	Neil3	protein_coding	1	41.6608	-2.00208	0.430354	0.000151093	0.00105514	ENSMUSG00000039396	16.1229	9.44565	61.8014	82.6024	15.5542	28.4949	34.8143	85.1106	17.6114	18.0327	75.8086	54.5306
ENSMUSG00000078546	70081	Zfp995	protein_coding	1	49.7573	-2.00146	0.368268	1.95514865248836e-05	0.000156452	ENSMUSG00000078546	20.6015	30.5167	76.0633	60.4615	15.1653	12.4665	75.4309	76.8741	20.8135	30.5169	72.4543	105.723
ENSMUSG00000052921	442801	Arhgef15	protein_coding	1	77.6499	-2.0012	0.329887	2.98976658593425e-06	2.72180117905726e-05	ENSMUSG00000052921	19.7058	47.9548	110.926	127.736	31.8861	14.2475	137.323	123.548	32.0208	36.0654	140.212	110.174
ENSMUSG00000008763	17156	Man1a2	protein_coding	1	3289.98	-2.00102	0.145555	4.44635092821033e-23	1.62296011479798e-21	ENSMUSG00000008763	1435.84	1477.88	4938.57	4881.2	962.803	1569	5307.24	4945.56	1384.9	1560.52	5521.95	5494.23
ENSMUSG00000053441	240322	Adamts19	protein_coding	2	100.622	-2.00064	0.3354	4.10798093029126e-06	3.65871788666946e-05	ENSMUSG00000053441	26.8716	94.4565	200.458	183.088	37.7189	65.8946	146.994	150.087	32.0208	52.711	128.137	89.0295
ENSMUSG00000031367	108012	Ap1s2	protein_coding	2	403.428	-2.00039	0.19781	1.58131612520352e-13	3.04726876861825e-12	ENSMUSG00000031367	140.628	326.238	617.222	436.856	92.9362	245.769	690.483	543.609	136.088	302.395	796.997	511.92
ENSMUSG00000089812	100503471	Gm15867	lncRNA	1	17.7568	-2.00034	0.576959	0.00183533	0.0103834	ENSMUSG00000089812	8.06147	8.71906	41.2009	31.5081	4.66625	7.12374	19.3413	27.455	4.80312	12.4842	18.7844	28.9346
ENSMUSG00000087213	69941	2810408I11Rik	lncRNA	1	29.1729	-1.99777	0.438626	0.000193317	0.001319	ENSMUSG00000087213	10.7486	26.1572	45.1626	45.9848	11.6656	14.2475	42.5508	42.0977	8.00519	12.4842	34.2145	56.7563
ENSMUSG00000113558	118568222	Tmdd1	protein_coding	1	20.8766	-1.99727	0.702829	0.00506149	0.0257123	ENSMUSG00000113558	5.37431	5.08612	68.14	45.1333	3.88854	12.4665	21.2754	28.3702	11.2073	2.77426	13.4175	33.3861
ENSMUSG00000035299	17318	Mid1	protein_coding	1	90.4107	-1.99702	0.274512	4.81900847293336e-08	5.40675389912087e-07	ENSMUSG00000035299	29.5587	37.056	144.203	160.095	43.5517	39.1806	164.401	151.003	24.0156	31.904	140.883	119.077
ENSMUSG00000051124	317758	Gimap9	protein_coding	2	19.3136	-1.99443	0.622049	0.00291012	0.0156916	ENSMUSG00000051124	4.47859	14.5318	22.9774	29.805	2.72198	8.90467	42.5508	34.7764	12.8083	5.54852	28.1767	24.4831
ENSMUSG00000061119	72461	Prcp	protein_coding	1	507.388	-1.99298	0.157859	9.12750286418287e-20	2.76676535014925e-18	ENSMUSG00000061119	208.702	204.171	769.348	753.64	196.76	247.55	963.195	738.54	152.099	194.198	864.755	795.701
ENSMUSG00000033855	77057	Ston1	protein_coding	1	542.912	-1.9899	0.214441	1.07180311620135e-11	1.76884157014803e-10	ENSMUSG00000033855	224.825	139.505	679.816	809.844	297.862	169.189	831.674	956.35	176.114	116.519	974.778	1138.47
ENSMUSG00000071855	240261	Ccdc112	protein_coding	2	69.7207	-1.98877	0.324666	2.63008225054238e-06	2.41370048363702e-05	ENSMUSG00000071855	24.1844	69.7525	80.0249	86.8602	15.5542	53.428	135.389	84.1954	22.4145	55.4852	124.782	84.578
ENSMUSG00000046186	235505	Cd109	protein_coding	1	282.348	-1.9885	0.21487	1.22237821906599e-11	2.00024585016485e-10	ENSMUSG00000046186	114.652	158.396	403.294	401.941	106.546	179.874	367.484	355.085	102.466	131.777	492.421	574.24
ENSMUSG00000043943	72560	Naalad2	protein_coding	1	281.581	-1.98844	0.191259	4.14631906988178e-14	8.3325105954333e-13	ENSMUSG00000043943	96.7376	130.786	420.725	366.175	115.49	147.818	394.562	431.959	116.876	130.39	484.37	543.08
ENSMUSG00000020032	77976	Nuak1	protein_coding	1	271.475	-1.98694	0.188969	2.26221528949264e-14	4.65683529049184e-13	ENSMUSG00000020032	105.695	129.333	423.102	534.786	122.1	122.884	437.113	431.959	104.067	98.4863	354.221	393.956
ENSMUSG00000038248	109205	Sobp	protein_coding	1	151.514	-1.9863	0.233994	3.93074438912457e-10	5.47609981310291e-09	ENSMUSG00000038248	51.9517	76.2918	192.535	225.666	49.7734	94.3895	264.975	215.064	78.4509	79.0665	214.008	275.992
ENSMUSG00000026896	71586	Ifih1	protein_coding	1	451.563	-1.98389	0.199846	4.88115326628611e-13	9.01053426565187e-12	ENSMUSG00000026896	253.488	148.951	583.152	1082.35	190.927	113.98	475.795	679.969	228.948	115.132	582.318	963.745
ENSMUSG00000112596	NA	Gm48804	TEC	2	31.1201	-1.98327	0.57274	0.00192725	0.0108462	ENSMUSG00000112596	1.79144	34.1497	55.4628	40.0238	16.3319	10.6856	48.3532	48.5039	6.40415	18.0327	46.9611	46.7405
ENSMUSG00000037035	16324	Inhbb	protein_coding	2	1033.74	-1.98327	0.186646	1.30745659281806e-14	2.75909063942337e-13	ENSMUSG00000037035	257.071	1138.56	1234.44	1203.27	381.077	927.867	1237.84	1283.06	328.213	1417.65	1552.4	1443.39
ENSMUSG00000026786	54519	Apbb1ip	protein_coding	2	1333.85	-1.9828	0.137059	3.97065618881792e-25	1.61409263894495e-23	ENSMUSG00000026786	434.423	853.015	1866.72	2176.62	599.613	867.315	1957.34	2078.34	505.928	984.863	1742.26	1939.73
ENSMUSG00000030401	20167	Rtn2	protein_coding	2	90.1519	-1.98249	0.32909	3.71651736838533e-06	3.3315800309263e-05	ENSMUSG00000030401	29.5587	111.168	135.488	143.064	39.6631	90.8277	79.2992	117.141	27.2177	51.3239	94.5931	162.479
ENSMUSG00000022656	58998	Nectin3	protein_coding	2	384.985	-1.9823	0.174843	2.5742573626052e-16	6.29991576863673e-15	ENSMUSG00000022656	138.836	410.522	494.411	526.271	107.713	327.692	446.783	496.936	155.301	405.042	546.09	564.225
ENSMUSG00000022443	17886	Myh9	protein_coding	2	23040.4	-1.97689	0.140789	9.40913063046906e-24	3.55539928265611e-22	ENSMUSG00000022443	7096.78	16580	35327.4	33431	9712.8	13544	35700.1	33181.2	7686.59	18436.4	34588.9	31199.3
ENSMUSG00000030098	243547	Grip2	protein_coding	2	22.6563	-1.97684	0.820985	0.00922826	0.0440733	ENSMUSG00000030098	0	21.7977	55.4628	24.6956	13.9988	8.90467	30.946	45.7584	0	8.32279	24.1514	37.8375
ENSMUSG00000017929	56336	B4galt5	protein_coding	2	6143.88	-1.97385	0.193445	1.34328268363768e-13	2.60677842596583e-12	ENSMUSG00000017929	1501.22	6631.57	10072.8	7652.22	2190.42	8717.67	7891.24	6152.67	1324.06	8160.49	6966.34	6465.77
ENSMUSG00000031799	326618	Tpm4	protein_coding	2	7265.9	-1.97376	0.139295	4.08016182489223e-24	1.57567689353688e-22	ENSMUSG00000031799	2278.71	8219.89	10474.5	7785.91	1655.35	7754.19	10657	8145.9	2305.5	9327.07	9724.97	8861.78
ENSMUSG00000005124	22402	Ccn4	protein_coding	2	200.531	-1.97333	0.307081	1.08029889065423e-06	1.0434963121382e-05	ENSMUSG00000005124	55.5345	186.007	302.668	218.854	102.658	235.083	241.766	302.92	32.0208	156.746	258.286	313.829
ENSMUSG00000056174	329941	Col8a2	protein_coding	1	134.071	-1.96971	0.338013	7.15654854954455e-06	6.1334130467446e-05	ENSMUSG00000056174	51.9517	45.7751	176.689	223.112	50.5511	37.3996	145.059	172.967	52.8343	23.5812	366.297	262.637
ENSMUSG00000058624	14544	Gda	protein_coding	1	9720.07	-1.96959	0.115997	1.52889190330643e-33	1.06575356537703e-31	ENSMUSG00000058624	3856.07	4074.71	16475.6	15261.9	3467.03	5057.85	15001.1	13873	3991.39	4953.45	15063.1	15565.7
ENSMUSG00000052105	68617	Mtcl1	protein_coding	2	353.67	-1.96937	0.241315	1.79532342199192e-09	2.33283310600552e-08	ENSMUSG00000052105	89.5718	410.522	526.104	567.146	161.763	256.455	466.125	454.838	94.4613	295.459	503.155	418.439
ENSMUSG00000006398	107995	Cdc20	protein_coding	1	462.963	-1.9685	0.185571	1.73351347733378e-14	3.6069409195946e-13	ENSMUSG00000006398	172.874	223.789	875.52	762.156	199.093	185.217	680.813	647.023	145.694	142.875	827.186	693.317
ENSMUSG00000037211	24063	Spry1	protein_coding	1	217.248	-1.96702	0.276011	1.00032277604352e-07	1.08512542037215e-06	ENSMUSG00000037211	60.9089	95.1831	367.639	424.082	108.879	112.199	410.035	371.558	76.8498	88.7764	254.932	235.928
ENSMUSG00000031304	16186	Il2rg	protein_coding	1	101.084	-1.96473	0.343532	1.0060265080781e-05	8.42749060498052e-05	ENSMUSG00000031304	22.393	55.2207	172.727	132.845	47.4402	48.0852	239.832	187.609	28.8187	38.8397	126.795	112.4
ENSMUSG00000022422	72107	Dscc1	protein_coding	1	10.5709	-1.96369	0.779369	0.0083327	0.0401838	ENSMUSG00000022422	4.47859	4.35953	19.8081	14.4767	1.16656	5.3428	21.2754	12.8123	3.20208	0	18.7844	21.1445
ENSMUSG00000040296	230073	Rigi	protein_coding	1	625.279	-1.96161	0.175039	7.2294841140423e-16	1.68795778425686e-14	ENSMUSG00000040296	332.312	191.819	688.531	1376.99	322.749	231.521	613.118	973.738	299.394	206.683	809.743	1456.75
ENSMUSG00000069874	54396	Irgm2	protein_coding	1	390.139	-1.96082	0.236923	1.19183674126795e-09	1.56979369966868e-08	ENSMUSG00000069874	208.702	121.34	377.939	763.007	226.702	94.3895	390.694	594.859	168.109	88.7764	542.065	1105.08
ENSMUSG00000024534	67847	Sncaip	protein_coding	1	38.5985	-1.96066	0.375345	4.08249424574223e-05	0.000310717	ENSMUSG00000024534	16.1229	19.6179	45.9549	68.9772	17.4984	23.1521	71.5627	60.401	9.60623	13.8713	49.6446	66.7721
ENSMUSG00000087684	NA	1200007C13Rik	lncRNA	5	13.9834	-1.95668	0.728939	0.00686852	0.0338413	ENSMUSG00000087684	1.79144	20.3445	11.0926	11.0704	3.49969	16.0284	21.2754	21.964	1.60104	31.904	16.1009	11.1287
ENSMUSG00000027611	19124	Procr	protein_coding	5	772.741	-1.95657	0.149015	6.8248651571322e-21	2.19635535531776e-19	ENSMUSG00000027611	136.149	1201.05	1289.91	617.389	168.763	902.934	1342.28	597.604	148.897	1026.48	1250.51	590.933
ENSMUSG00000029070	74761	Mxra8	protein_coding	1	2351.82	-1.95466	0.211345	1.74765817002469e-11	2.80744855282919e-10	ENSMUSG00000029070	811.521	874.812	3399.08	4085.84	1412.71	1065	2986.29	3606.67	843.747	688.017	3828.67	4619.52
ENSMUSG00000034551	245596	Hdx	protein_coding	2	53.8253	-1.95432	0.49449	0.00082016	0.00500837	ENSMUSG00000034551	13.4358	89.3704	33.2777	78.3445	11.6656	23.1521	87.0357	63.1465	25.6166	56.8724	83.8591	80.1266
ENSMUSG00000078794	629378	Dact3	protein_coding	1	435.874	-1.95355	0.225422	2.40996288450336e-10	3.4266548848951e-09	ENSMUSG00000078794	178.248	151.13	605.337	661.671	218.925	222.617	568.633	658.92	136.088	140.1	838.591	850.232
ENSMUSG00000029287	21814	Tgfbr3	protein_coding	1	15620.6	-1.95206	0.126155	4.64580818442171e-28	2.33609141231767e-26	ENSMUSG00000029287	5574.06	5379.66	26306	25248.2	6390.82	6952.77	25455	23216.9	6924.49	5444.49	25131.6	25423.5
ENSMUSG00000049928	93896	Glp2r	protein_coding	1	17.3059	-1.95191	0.647178	0.00433202	0.0223416	ENSMUSG00000049928	3.58287	10.1722	17.4312	57.0552	9.3325	7.12374	19.3413	17.3882	8.00519	1.38713	20.1262	36.7247
ENSMUSG00000022261	15529	Sdc2	protein_coding	1	1929.38	-1.95157	0.117073	3.53396577148712e-32	2.24464950926463e-30	ENSMUSG00000022261	828.54	845.022	2871.39	3105.68	790.541	845.944	2765.8	2899.25	814.929	731.018	3157.8	3496.63
ENSMUSG00000022475	56233	Hdac7	protein_coding	1	1525.93	-1.95136	0.170766	2.41873481355079e-16	5.92682113132642e-15	ENSMUSG00000022475	505.185	941.659	2159.88	2091.46	750.878	849.506	2214.57	2245.82	477.109	884.99	2633.85	2556.26
ENSMUSG00000021756	16195	Il6st	protein_coding	2	17220.8	-1.95027	0.102712	5.20446802680273e-41	5.15349092971969e-39	ENSMUSG00000021756	5672.58	11177.8	27487.4	22123	6805.73	11303.6	27915.2	24288.5	6066.33	11602	26385.4	25821.9
ENSMUSG00000035778	14594	Ggta1	protein_coding	1	192.438	-1.94806	0.262476	3.821156159906e-08	4.33760754212963e-07	ENSMUSG00000035778	61.8046	97.3628	214.72	217.151	62.2167	138.913	319.131	341.357	99.2644	126.229	307.26	323.845
ENSMUSG00000030268	12035	Bcat1	protein_coding	2	1907.06	-1.94242	0.161451	8.30026359270615e-18	2.25414612815138e-16	ENSMUSG00000030268	542.805	2521.26	2754.92	1833.43	612.057	2327.68	2802.55	1898.06	398.659	2090.41	2700.26	2402.68
ENSMUSG00000022887	17174	Masp1	protein_coding	1	188.15	-1.93871	0.289494	5.30163970012788e-07	5.2958800294759e-06	ENSMUSG00000022887	41.203	74.8386	316.93	310.823	106.935	106.856	282.382	289.193	72.0467	52.711	291.159	312.716
ENSMUSG00000038305	67198	Spats2l	protein_coding	2	56.321	-1.93841	0.373749	4.90592432536351e-05	0.000370033	ENSMUSG00000038305	30.4544	53.7675	75.271	66.4225	13.9988	40.9615	96.7063	81.4499	6.40415	51.3239	84.53	74.5622
ENSMUSG00000098318	NA	Lockd	lncRNA	2	55.4354	-1.93723	0.351579	2.05376189021141e-05	0.000163598	ENSMUSG00000098318	17.9144	42.1421	83.9865	97.0791	26.4421	32.0568	87.0357	92.4319	12.8083	23.5812	85.2008	64.5464
ENSMUSG00000030659	53322	Nucb2	protein_coding	2	803.705	-1.93416	0.1381	3.06669456650753e-23	1.12790105494655e-21	ENSMUSG00000030659	279.464	574.005	1114.01	1061.91	259.366	600.175	1261.05	1172.33	350.627	653.339	1155.24	1162.95
ENSMUSG00000023033	20273	Scn8a	protein_coding	1	69.5119	-1.93125	0.340934	1.36317560335446e-05	0.000111532	ENSMUSG00000023033	17.0186	41.4155	120.434	128.587	26.4421	32.0568	69.6286	107.99	36.8239	51.3239	116.732	85.6909
ENSMUSG00000042804	100129	Gpr153	protein_coding	2	1207.25	-1.93092	0.282181	3.38001738202836e-07	3.45498971040686e-06	ENSMUSG00000042804	403.073	864.64	2105.21	1614.58	593.392	1045.41	1866.43	1553.04	203.332	521.561	2002.56	1713.82
ENSMUSG00000040473	207686	Cfap69	protein_coding	2	73.3783	-1.93081	0.364372	3.75021715290345e-05	0.000287353	ENSMUSG00000040473	17.0186	93.0033	72.1016	96.2275	29.5529	46.3043	114.113	105.244	28.8187	43.0011	119.415	115.738
ENSMUSG00000063388	NA	BC023105	processed_pseudogene	1	16.4624	-1.93068	0.60049	0.00332989	0.0177322	ENSMUSG00000063388	8.06147	3.63294	26.1468	44.2817	6.99938	7.12374	13.5389	23.7943	8.00519	1.38713	10.0631	44.5148
ENSMUSG00000078490	544678	Cfap74	protein_coding	2	36.0357	-1.92927	0.447209	0.000412491	0.00264085	ENSMUSG00000078490	8.95718	37.056	63.3861	47.688	7.38823	23.1521	38.6825	57.6555	20.8135	31.904	55.6824	40.0633
ENSMUSG00000027339	215653	Rassf2	protein_coding	1	3672.65	-1.92777	0.119995	9.26167258961526e-30	5.12417295223155e-28	ENSMUSG00000027339	1830.85	1167.63	5100.2	6098.1	1714.85	1157.61	5432.96	6707.26	1545	926.604	5604.47	6786.28
ENSMUSG00000022012	239188	Enox1	protein_coding	1	146.28	-1.92662	0.2247	4.53898516563391e-10	6.27817081398462e-09	ENSMUSG00000022012	50.1602	68.2993	183.82	262.284	76.9932	92.6086	197.281	270.89	60.8395	92.9378	177.781	221.461
ENSMUSG00000022033	52033	Pbk	protein_coding	1	127.753	-1.92539	0.22401	4.19803765880439e-10	5.8274557263734e-09	ENSMUSG00000022033	49.2645	83.5577	205.212	211.19	52.1065	62.3327	177.94	202.252	52.8343	49.9367	193.882	192.526
ENSMUSG00000039031	73910	Arhgap18	protein_coding	2	124.804	-1.92405	0.277024	2.47456882210922e-07	2.55715376513956e-06	ENSMUSG00000039031	66.2832	70.4791	144.996	203.525	38.4966	60.5518	241.766	223.301	51.2332	70.7437	138.2	188.075
ENSMUSG00000028530	16451	Jak1	protein_coding	1	15276.7	-1.92362	0.121441	6.04121258815607e-29	3.19588421547138e-27	ENSMUSG00000028530	5833.81	7452.62	24023.3	21831.7	5661.33	8726.58	22793.7	20353.3	6138.38	9261.87	25846.7	25396.8
ENSMUSG00000030867	18817	Plk1	protein_coding	1	330.445	-1.92342	0.239074	4.12012772203405e-09	5.17393423310144e-08	ENSMUSG00000030867	108.382	113.348	602.96	497.317	179.651	158.503	506.741	523.476	96.0623	81.8407	566.217	530.839
ENSMUSG00000024989	74107	Cep55	protein_coding	1	106.384	-1.92238	0.333917	1.08774242357382e-05	9.06092254391155e-05	ENSMUSG00000024989	39.4116	29.0635	101.418	132.845	43.1628	37.3996	185.676	185.779	41.627	58.2595	229.438	192.526
ENSMUSG00000041734	170643	Kirrel	protein_coding	1	3265.05	-1.92124	0.129365	1.05655209128827e-25	4.49360447812451e-24	ENSMUSG00000041734	1125.02	1617.39	4987.69	4900.79	1556.19	1627.77	5034.53	4687.49	1250.41	1624.33	5246.9	5522.06
ENSMUSG00000032796	16772	Lama1	protein_coding	1	171.607	-1.92102	0.250888	1.90530392875285e-08	2.22831699335486e-07	ENSMUSG00000032796	60.9089	55.9473	221.851	248.659	83.6037	37.3996	249.502	271.805	86.4561	72.1308	277.07	393.956
ENSMUSG00000039497	212898	Dse	protein_coding	1	2244.05	-1.92037	0.158066	5.93907829356773e-18	1.63126120583925e-16	ENSMUSG00000039497	953.94	1156	3453.75	3679.64	654.831	1186.1	3309.29	3332.12	1085.5	1205.42	3604.6	3307.45
ENSMUSG00000034487	68304	Poglut3	protein_coding	1	1040.07	-1.91742	0.168892	6.08264599825038e-16	1.43057017759095e-14	ENSMUSG00000034487	481.001	415.609	1538.7	1612.02	342.192	468.386	1396.44	1583.24	507.529	403.655	1836.85	1895.22
ENSMUSG00000019942	12534	Cdk1	protein_coding	1	426.55	-1.91563	0.186618	1.9847427537034e-13	3.79439582487713e-12	ENSMUSG00000019942	189.892	212.89	690.116	673.593	159.43	186.998	763.98	705.594	160.104	120.68	665.506	589.821
ENSMUSG00000046179	108961	E2f8	protein_coding	1	65.5049	-1.91448	0.347932	2.30982097231739e-05	0.000182788	ENSMUSG00000046179	32.2459	24.704	96.6638	77.4929	26.4421	33.8378	90.9039	97.0077	14.4093	22.1941	132.162	137.996
ENSMUSG00000038884	319278	Shfl	protein_coding	1	233.265	-1.91429	0.193076	1.14257607358812e-12	2.0408881965692e-11	ENSMUSG00000038884	78.8232	140.232	311.384	384.91	118.212	128.227	301.724	356.915	89.6581	123.455	375.018	390.617
ENSMUSG00000074476	67629	Spc24	protein_coding	1	104.964	-1.91394	0.277235	3.04002201818768e-07	3.11901090059436e-06	ENSMUSG00000074476	42.9945	46.5017	154.504	188.197	52.8842	65.8946	139.257	181.203	28.8187	33.2911	179.123	146.899
ENSMUSG00000046152	171167	Fut10	protein_coding	1	274.898	-1.91376	0.199031	4.82632203619666e-12	8.26898422332931e-11	ENSMUSG00000046152	116.443	95.1831	338.323	394.277	107.324	119.323	413.903	454.838	131.285	112.358	502.484	513.033
ENSMUSG00000010154	234857	Spire2	protein_coding	2	30.8732	-1.91354	0.560268	0.0024861	0.0136143	ENSMUSG00000010154	12.5401	35.6028	30.9007	45.9848	12.8322	7.12374	50.2873	68.6375	4.80312	12.4842	53.6698	35.6118
ENSMUSG00000063605	234582	Ccdc102a	protein_coding	1	280.448	-1.9107	0.245054	1.20323405158669e-08	1.44395564338642e-07	ENSMUSG00000063605	105.695	188.186	336.738	420.676	128.711	137.132	440.981	410.91	88.0571	99.8734	555.483	452.938
ENSMUSG00000009585	80287	Apobec3	protein_coding	1	146.047	-1.90692	0.256747	4.96605465783083e-08	5.56526694068807e-07	ENSMUSG00000009585	65.3874	51.5878	146.58	218.854	73.4935	73.0183	230.161	263.568	48.0312	66.5823	244.869	270.427
ENSMUSG00000057143	319236	Trim12c	protein_coding	1	194.846	-1.90645	0.247392	1.75852694901957e-08	2.06918932715532e-07	ENSMUSG00000057143	113.756	87.9172	278.899	397.684	68.4384	67.6755	177.94	301.09	108.871	79.0665	236.147	420.665
ENSMUSG00000049036	69195	Tmem121	protein_coding	2	35.4225	-1.90552	0.418677	0.000262069	0.00175218	ENSMUSG00000049036	10.7486	37.056	73.6863	42.5785	10.4991	19.5903	48.3532	43.0129	9.60623	20.807	62.3912	46.7405
ENSMUSG00000007039	51793	Ddah2	protein_coding	1	171.071	-1.90236	0.281423	5.30768998657767e-07	5.29918231390011e-06	ENSMUSG00000007039	60.9089	119.887	226.605	300.605	98.769	106.856	230.161	238.859	41.627	67.9694	272.374	288.233
ENSMUSG00000055301	11529	Adh7	protein_coding	1	237.523	-1.90234	0.206174	3.27889929199529e-11	5.11821070566993e-10	ENSMUSG00000055301	81.5104	157.67	298.707	331.261	110.823	140.694	299.79	342.273	92.8602	152.584	402.524	439.583
ENSMUSG00000034795	108811	Ccdc122	protein_coding	1	153.727	-1.89804	0.312929	4.92572860161954e-06	4.32125822665478e-05	ENSMUSG00000034795	73.4489	84.2843	248.79	247.807	26.8309	74.7992	230.161	211.404	81.653	102.648	224.742	238.154
ENSMUSG00000018986	20557	Slfn3	protein_coding	1	21.1314	-1.89647	0.592283	0.00369268	0.019423	ENSMUSG00000018986	13.4358	15.2584	19.8081	57.0552	3.49969	8.90467	27.0778	41.1825	12.8083	11.097	10.0631	33.3861
ENSMUSG00000115620	105463124	Gm45924	lncRNA	2	19.9052	-1.89596	0.621743	0.00468783	0.0239845	ENSMUSG00000115620	1.79144	26.8838	38.0316	33.2113	8.16594	19.5903	23.2095	21.964	4.80312	8.32279	29.5184	23.3703
ENSMUSG00000019785	215890	Clvs2	protein_coding	1	13.0677	-1.89469	0.694375	0.00742867	0.0363048	ENSMUSG00000019785	3.58287	3.63294	22.1851	19.5861	1.94427	3.56187	21.2754	21.964	6.40415	5.54852	34.8854	12.2416
ENSMUSG00000031245	50887	Hmgn5	protein_coding	2	313.429	-1.89436	0.309396	4.22098616239374e-06	3.74716588919764e-05	ENSMUSG00000031245	135.253	188.913	553.836	463.255	47.0514	217.274	514.478	496.021	153.7	215.005	431.371	344.989
ENSMUSG00000024517	225642	Grp	protein_coding	2	40.5188	-1.89408	0.619204	0.00464137	0.0237594	ENSMUSG00000024517	1.79144	73.3854	95.8714	51.9458	14.7765	33.8378	32.8802	30.2005	3.20208	61.0338	58.3659	28.9346
ENSMUSG00000037370	18605	Enpp1	protein_coding	2	221.673	-1.89403	0.230064	2.47367043189422e-09	3.17158714272547e-08	ENSMUSG00000037370	103.903	177.288	265.429	349.996	109.268	103.294	301.724	415.486	64.0415	134.552	304.576	330.522
ENSMUSG00000034520	14615	Gjc1	protein_coding	2	196.36	-1.89351	0.245001	1.78035529526101e-08	2.09232382204473e-07	ENSMUSG00000034520	63.596	185.28	257.506	250.362	76.6043	89.0467	317.197	311.157	86.4561	152.584	254.932	311.603
ENSMUSG00000015133	233328	Lrrk1	protein_coding	1	392.708	-1.89267	0.206424	4.70061604959888e-11	7.19779502789094e-10	ENSMUSG00000015133	162.125	114.801	537.989	636.975	225.536	130.008	570.567	692.782	131.285	88.7764	727.226	694.43
ENSMUSG00000021187	74413	Tc2n	protein_coding	1	13.4306	-1.89239	0.757579	0.00998781	0.0474077	ENSMUSG00000021187	6.27003	15.2584	15.0542	17.883	0.777709	3.56187	19.3413	16.473	4.80312	11.097	26.164	24.4831
ENSMUSG00000005087	12505	Cd44	protein_coding	2	2390.91	-1.89009	0.160969	1.04960053316869e-16	2.6116928730611e-15	ENSMUSG00000005087	567.885	3592.98	3928.35	2548.75	695.272	2471.94	3378.92	2190	659.628	3152.95	2978	2526.21
ENSMUSG00000028370	18491	Pappa	protein_coding	1	668.581	-1.88823	0.176381	2.99468852287698e-14	6.11252015731834e-13	ENSMUSG00000028370	180.935	423.601	1201.96	937.579	278.031	504.004	1168.21	765.995	230.55	384.235	1023.08	924.794
ENSMUSG00000057315	231532	Arhgap24	protein_coding	1	632.113	-1.88774	0.174754	1.82124088232822e-14	3.77726532726914e-13	ENSMUSG00000057315	301.857	165.662	888.197	1066.17	262.088	297.416	961.261	1011.26	283.384	237.199	990.208	1120.66
ENSMUSG00000078606	100042856	Gvin2	protein_coding	1	33.7895	-1.88623	0.401696	0.000200645	0.00136658	ENSMUSG00000078606	16.1229	7.26588	43.5779	59.61	19.8316	14.2475	36.7484	61.3162	14.4093	5.54852	32.2019	94.5939
ENSMUSG00000021759	19012	Plpp1	protein_coding	2	1780.83	-1.88553	0.146894	1.74106100243313e-19	5.21211579782655e-18	ENSMUSG00000021759	631.481	1156	2847.62	2957.51	825.149	1310.77	2543.38	2567.96	627.607	1209.58	2361.47	2331.46
ENSMUSG00000001663	14871	Gstt1	protein_coding	1	64.0566	-1.88479	0.369768	7.60373905658038e-05	0.000556349	ENSMUSG00000001663	33.1416	34.1497	65.763	88.5634	24.4978	16.0284	87.0357	94.2622	28.8187	20.807	108.681	166.93
ENSMUSG00000036617	208618	Etl4	protein_coding	1	68.5371	-1.88329	0.299586	2.71259792290488e-06	2.48352552363065e-05	ENSMUSG00000036617	22.393	23.9774	101.418	99.6338	34.2192	19.5903	106.377	124.463	36.8239	12.4842	98.6183	142.447
ENSMUSG00000042644	16440	Itpr3	protein_coding	1	640.432	-1.88134	0.208147	9.39305969370936e-11	1.39623240666539e-09	ENSMUSG00000042644	177.352	308.8	994.369	1068.72	365.523	245.769	901.303	975.568	276.98	258.006	1021.07	1091.72
ENSMUSG00000001240	54409	Ramp2	protein_coding	1	345.161	-1.88109	0.239278	1.18111616119893e-08	1.41917684857437e-07	ENSMUSG00000001240	123.609	112.621	516.596	595.248	188.594	137.132	456.454	545.44	160.104	55.4852	569.571	681.076
ENSMUSG00000026657	209630	Frmd4a	protein_coding	2	747.999	-1.88062	0.207604	8.66061471342046e-11	1.29233237636349e-09	ENSMUSG00000026657	198.849	728.042	1117.97	1146.21	328.193	837.039	967.063	1032.31	236.954	817.02	821.819	744.509
ENSMUSG00000028517	67916	Plpp3	protein_coding	2	11216.5	-1.88039	0.156123	2.18540526240404e-17	5.7334225831195e-16	ENSMUSG00000028517	4401.56	8969.73	18584	18495.3	3656.4	7339.23	15175.2	15103	5148.94	7973.23	13917.3	15833.9
ENSMUSG00000037628	72391	Cdkn3	protein_coding	1	58.4638	-1.87996	0.325789	1.27426063848855e-05	0.000104879	ENSMUSG00000037628	33.1416	22.5242	70.517	81.7508	20.2204	23.1521	83.1674	105.244	22.4145	20.807	107.34	111.287
ENSMUSG00000030782	21804	Tgfb1i1	protein_coding	2	492.435	-1.877	0.207895	1.02487241712393e-10	1.51294048182309e-09	ENSMUSG00000030782	158.542	445.399	789.949	724.687	231.757	245.769	717.561	712.915	174.513	298.233	687.645	722.252
ENSMUSG00000043336	78749	Filip1l	protein_coding	2	229.62	-1.87535	0.272703	4.23144122375096e-07	4.28447292026258e-06	ENSMUSG00000043336	100.32	210.711	257.506	301.456	63.3833	131.789	435.178	384.37	107.27	124.842	295.855	342.764
ENSMUSG00000027661	170441	Slc2a10	protein_coding	2	145.403	-1.87437	0.256533	9.64224521855867e-08	1.04832270791188e-06	ENSMUSG00000027661	51.0559	124.247	281.276	178.83	56.3839	73.0183	195.347	186.694	41.627	79.0665	256.944	220.348
ENSMUSG00000001555	14230	Fkbp10	protein_coding	1	2552.48	-1.87021	0.234875	8.74078745555218e-09	1.06550419810137e-07	ENSMUSG00000001555	841.975	1242.47	4234.98	4041.56	1556.19	1524.48	3887.59	3706.43	717.265	933.539	3797.81	4145.44
ENSMUSG00000070605	433791	Zfp992	protein_coding	1	34.974	-1.86995	0.400636	0.000226889	0.00153075	ENSMUSG00000070605	14.3315	27.6104	46.7472	61.3131	14.3876	12.4665	34.8143	47.5887	12.8083	30.5169	53.6698	63.4335
ENSMUSG00000072294	16597	Klf12	protein_coding	1	42.3659	-1.86646	0.420209	0.000381442	0.00246412	ENSMUSG00000072294	17.9144	10.1722	36.447	75.7898	15.5542	35.6187	63.8262	74.1286	25.6166	16.6456	50.9863	85.6909
ENSMUSG00000040084	12236	Bub1b	protein_coding	1	293.046	-1.86523	0.188025	1.99804042558829e-12	3.50092219398224e-11	ENSMUSG00000040084	88.6761	131.512	449.249	419.824	145.82	153.16	456.454	495.106	124.881	130.39	479.674	441.809
ENSMUSG00000059921	22253	Unc5c	protein_coding	2	55.516	-1.8647	0.546918	0.00284317	0.0153563	ENSMUSG00000059921	3.58287	13.8052	97.4561	66.4225	36.5523	40.9615	81.2333	86.9409	14.4093	18.0327	99.96	106.835
ENSMUSG00000035455	60530	Fignl1	protein_coding	1	112.334	-1.86136	0.26107	1.95985814173963e-07	2.04445709664238e-06	ENSMUSG00000035455	44.7859	52.3144	152.919	149.876	35.7746	46.3043	179.874	181.203	67.2436	59.6466	171.073	206.994
ENSMUSG00000021965	219114	Ska3	protein_coding	2	60.1208	-1.86131	0.441088	0.000623214	0.00388537	ENSMUSG00000021965	13.4358	88.6438	49.1242	87.7118	23.3313	44.5234	79.2992	99.7532	24.0156	31.904	114.048	65.6593
ENSMUSG00000001870	268977	Ltbp1	protein_coding	1	285.753	-1.86107	0.189686	3.51489237105104e-12	6.0923749365013e-11	ENSMUSG00000001870	91.3633	116.981	672.685	338.925	80.8817	108.637	553.16	375.219	113.674	137.326	515.23	324.958
ENSMUSG00000028487	242509	Bnc2	protein_coding	1	503.806	-1.86082	0.140507	2.26247576904753e-20	7.10343815033151e-19	ENSMUSG00000028487	201.537	232.508	798.664	741.718	205.704	231.521	775.585	721.152	233.752	203.908	817.123	882.505
ENSMUSG00000024659	16952	Anxa1	protein_coding	1	6496.81	-1.85801	0.186783	1.91794057677132e-12	3.36668314517068e-11	ENSMUSG00000024659	3418.06	2782.83	9427.88	10781.7	2031.37	4042.72	8357.36	9304.51	2912.29	3911.71	10022.8	10968.4
ENSMUSG00000089901	NA	Gm8113	protein_coding	2	84.5139	-1.85568	0.366208	9.19831646232942e-05	0.000666205	ENSMUSG00000089901	11.6443	98.0894	130.734	101.337	40.052	81.923	114.113	133.614	30.4197	51.3239	120.757	100.158
ENSMUSG00000042331	432572	Specc1	protein_coding	2	174.619	-1.85446	0.271205	5.50044218089554e-07	5.48312018951533e-06	ENSMUSG00000042331	35.8287	157.67	244.829	275.909	90.9919	178.093	214.688	249.841	65.6426	177.553	181.807	222.574
ENSMUSG00000051375	75599	Pcdh1	protein_coding	2	781.478	-1.85436	0.236636	1.608271550115e-08	1.89933427285446e-07	ENSMUSG00000051375	210.494	494.807	1058.55	1176.87	485.29	516.471	1063.77	1164.09	251.363	645.016	1047.9	1263.11
ENSMUSG00000028068	404710	Iqgap3	protein_coding	1	181.591	-1.8543	0.194419	1.35028744137937e-11	2.19282592141248e-10	ENSMUSG00000028068	75.2403	79.1981	242.452	338.074	101.491	71.2374	268.844	312.987	70.4457	73.518	252.919	292.685
ENSMUSG00000036564	234593	Ndrg4	protein_coding	1	408.14	-1.85173	0.202663	8.29986919081774e-11	1.24041930499613e-09	ENSMUSG00000036564	128.983	361.114	564.136	584.178	188.205	270.702	504.807	563.743	171.311	228.877	656.114	675.512
ENSMUSG00000021109	15251	Hif1a	protein_coding	2	4015.08	-1.85107	0.158299	2.63186717161921e-16	6.43274977427789e-15	ENSMUSG00000021109	1540.64	4036.93	5160.42	4431.57	1070.13	3910.93	5585.76	5091.99	1612.25	4305.66	5489.75	5944.95
ENSMUSG00000121093	NA	Gm56906	lncRNA	2	261.97	-1.8496	0.22555	4.1211408413227e-09	5.17393423310144e-08	ENSMUSG00000121093	55.5345	287.729	357.339	322.745	107.713	247.55	410.035	298.345	84.855	208.07	442.105	321.619
ENSMUSG00000024590	16906	Lmnb1	protein_coding	1	551.217	-1.84777	0.135188	2.01329294637451e-21	6.63390332790876e-20	ENSMUSG00000024590	206.015	387.998	961.091	733.202	201.038	381.12	860.686	787.044	203.332	316.266	873.476	703.333
ENSMUSG00000054871	72309	Tmem158	protein_coding	1	158.86	-1.84552	0.349564	5.61452140748215e-05	0.000420523	ENSMUSG00000054871	51.0559	57.4005	162.427	206.932	54.0508	133.57	201.149	226.961	96.0623	69.3566	307.931	339.425
ENSMUSG00000050541	11548	Adra1b	protein_coding	1	13.6037	-1.84316	0.647215	0.0071067	0.0349169	ENSMUSG00000050541	4.47859	8.71906	18.2235	36.6175	9.3325	3.56187	11.6048	26.5399	1.60104	5.54852	14.7592	22.2574
ENSMUSG00000035041	208677	Creb3l3	protein_coding	2	54.0357	-1.84279	0.434129	0.00062776	0.00390761	ENSMUSG00000035041	13.4358	54.4941	118.057	77.4929	20.9981	26.714	96.7063	91.5167	16.0104	24.9684	65.7455	42.289
ENSMUSG00000024663	74760	Rab3il1	protein_coding	1	382.704	-1.8421	0.279872	1.36026786102711e-06	1.29962454866761e-05	ENSMUSG00000024663	180.935	113.348	450.833	622.498	253.533	162.065	483.532	641.532	107.27	81.8407	671.544	823.523
ENSMUSG00000032366	22003	Tpm1	protein_coding	2	1580.17	-1.84184	0.144237	6.18999207943727e-19	1.8027535001788e-17	ENSMUSG00000032366	738.968	1038.29	2171.77	2065.06	541.285	947.457	2309.35	2313.54	630.809	1119.41	2526.51	2559.6
ENSMUSG00000040033	20847	Stat2	protein_coding	1	1193.45	-1.84094	0.206232	2.29914780249443e-10	3.27874777831351e-09	ENSMUSG00000040033	601.027	495.533	1403.21	2231.97	701.493	479.071	1143.07	1693.06	553.959	371.751	1695.97	2951.33
ENSMUSG00000022469	223864	Rapgef3	protein_coding	1	74.3472	-1.84013	0.411658	0.000392042	0.00252499	ENSMUSG00000022469	12.5401	65.393	121.226	117.517	44.3294	21.3712	108.311	126.293	28.8187	34.6783	99.2892	112.4
ENSMUSG00000000805	12351	Car4	protein_coding	2	139.43	-1.83953	0.364864	0.000104542	0.000751528	ENSMUSG00000000805	25.0801	82.8311	188.574	149.025	76.2154	90.8277	243.7	219.64	48.0312	163.681	152.959	232.59
ENSMUSG00000001517	14235	Foxm1	protein_coding	1	278.76	-1.83953	0.204316	1.68156713576793e-10	2.4267100018343e-09	ENSMUSG00000001517	104.799	116.981	511.05	468.364	147.765	94.3895	381.023	396.267	107.27	81.8407	450.156	485.211
ENSMUSG00000085636	NA	Gm11769	lncRNA	1	21.2937	-1.83898	0.556692	0.00361925	0.0190888	ENSMUSG00000085636	13.4358	10.8988	44.3702	35.766	5.83281	5.3428	25.1436	23.7943	4.80312	8.32279	28.8475	48.9662
ENSMUSG00000117869	NA	Snhg4	lncRNA	2	217.276	-1.83844	0.246188	7.04360462916894e-08	7.76284028451045e-07	ENSMUSG00000117869	65.3874	306.62	278.899	327.855	73.4935	172.751	315.263	260.823	70.4457	248.296	293.842	193.639
ENSMUSG00000024544	52662	Ldlrad4	protein_coding	1	180.852	-1.83826	0.205792	2.30307866181798e-10	3.28192958531685e-09	ENSMUSG00000024544	79.7189	52.3144	255.129	292.089	87.1034	92.6086	292.053	291.023	70.4457	59.6466	293.171	304.926
ENSMUSG00000005583	17260	Mef2c	protein_coding	1	338.57	-1.83758	0.154854	1.26598110330594e-16	3.13797549727015e-15	ENSMUSG00000005583	137.045	150.404	493.619	585.029	141.543	147.818	545.424	519.815	161.705	176.166	524.622	479.647
ENSMUSG00000033906	108672	Zdhhc15	protein_coding	1	52.5922	-1.83728	0.377844	0.000162341	0.00112554	ENSMUSG00000033906	32.2459	21.7977	60.2168	91.1181	14.7765	10.6856	102.509	82.3651	25.6166	19.4198	65.7455	104.61
ENSMUSG00000021493	67399	Pdlim7	protein_coding	2	2138.55	-1.83545	0.192473	1.69031533430189e-11	2.71985823250294e-10	ENSMUSG00000021493	649.396	2754.5	3475.93	2719.92	894.754	1951.9	2667.16	2505.73	561.964	2578.68	2370.86	2531.78
ENSMUSG00000055421	211712	Pcdh9	protein_coding	2	119.799	-1.8347	0.281761	1.77460634039493e-06	1.66581788170567e-05	ENSMUSG00000055421	44.7859	114.074	201.251	171.166	37.7189	112.199	199.215	145.512	35.2228	137.326	110.023	129.093
ENSMUSG00000029309	13602	Sparcl1	protein_coding	2	3501.11	-1.83457	0.168079	2.19425268196334e-14	4.52658387137073e-13	ENSMUSG00000029309	1387.47	1855.71	4854.58	4708.34	1328.33	2126.44	6430.97	6207.58	1628.26	2284.61	4327.8	4873.25
ENSMUSG00000028194	69219	Ddah1	protein_coding	2	709.059	-1.83097	0.146154	3.2338877839594e-18	9.02357503186013e-17	ENSMUSG00000028194	234.678	582.724	991.992	838.797	272.198	737.307	1071.51	904.185	243.358	733.792	914.4	983.776
ENSMUSG00000060470	54672	Adgrg3	protein_coding	2	76.2314	-1.83013	0.380122	0.000186726	0.00127945	ENSMUSG00000060470	15.2272	57.4005	116.472	89.4149	30.7195	85.4848	127.652	134.53	38.4249	58.2595	57.6951	103.497
ENSMUSG00000022385	29870	Gtse1	protein_coding	1	247.82	-1.82758	0.224589	6.38807582006596e-09	7.8967577470969e-08	ENSMUSG00000022385	122.713	127.88	305.045	347.441	114.712	108.637	305.592	388.031	100.865	91.5507	442.776	518.597
ENSMUSG00000028996	63954	Rbp7	protein_coding	2	266.841	-1.82718	0.26832	7.18729592667471e-07	7.0669594151781e-06	ENSMUSG00000028996	84.1975	178.014	419.14	291.237	109.657	126.446	609.25	457.584	81.653	208.07	344.158	292.685
ENSMUSG00000028128	14066	F3	protein_coding	1	1942.55	-1.82669	0.130347	3.49082945279754e-22	1.21449416043365e-20	ENSMUSG00000028128	819.582	867.547	3426.02	3136.34	862.09	1004.45	3090.73	3073.13	808.524	909.958	2570.11	2742.11
ENSMUSG00000095115	319622	Itpripl2	protein_coding	1	2757.96	-1.82666	0.112871	8.14713792834493e-29	4.26322726987567e-27	ENSMUSG00000095115	1106.21	1880.41	4401.37	4177.81	1117.57	1907.38	3939.82	3894.04	1122.33	1520.3	4123.18	3905.06
ENSMUSG00000029814	140488	Igf2bp3	protein_coding	1	115.906	-1.82583	0.247839	1.10446022940175e-07	1.18807925178375e-06	ENSMUSG00000029814	66.2832	77.0184	160.05	205.229	46.6625	56.9899	177.94	176.627	36.8239	51.3239	155.642	180.285
ENSMUSG00000031209	15203	Heph	protein_coding	1	3911.53	-1.82571	0.12039	1.4251357003911e-25	5.99519504114417e-24	ENSMUSG00000031209	1719.78	2417.36	5860.04	6279.48	1635.13	2099.72	5369.14	5758.23	1732.32	1807.43	6085.49	6174.2
ENSMUSG00000070047	14107	Fat1	protein_coding	1	5974.05	-1.82557	0.147711	9.58637911239683e-18	2.58885866127651e-16	ENSMUSG00000070047	2207.95	2500.92	8485.81	9285.53	3168.77	2571.67	8628.14	8695.92	2694.55	2330.38	10014.8	11104.2
ENSMUSG00000005410	17218	Mcm5	protein_coding	1	469.139	-1.8214	0.223547	6.48524165558156e-09	7.9912910738752e-08	ENSMUSG00000005410	202.432	260.119	769.348	807.289	247.311	258.235	715.627	699.188	132.886	151.197	723.872	662.157
ENSMUSG00000039239	21808	Tgfb2	protein_coding	1	803.821	-1.82139	0.162573	6.01123343129754e-15	1.31301930231815e-13	ENSMUSG00000039239	321.563	297.901	1362.01	1329.3	388.465	422.081	1309.4	1112.84	334.617	298.233	1131.76	1337.67
ENSMUSG00000049775	19241	Tmsb4x	protein_coding	2	3438.22	-1.81484	0.227092	1.24464505716285e-08	1.48994739049954e-07	ENSMUSG00000049775	1855.93	2345.43	5350.58	5117.09	889.699	3004.44	5369.14	5419.62	1197.58	2894.94	3961.5	3852.75
ENSMUSG00000020717	18613	Pecam1	protein_coding	2	1661.84	-1.81431	0.235411	3.5867790016655e-08	4.07634583538311e-07	ENSMUSG00000020717	427.258	1190.88	1972.89	2099.97	666.885	1086.37	2850.9	2571.62	819.732	1836.56	2099.83	2319.22
ENSMUSG00000042225	56068	Ammecr1	protein_coding	1	459.121	-1.81342	0.14897	3.49588548568582e-17	9.0243386153887e-16	ENSMUSG00000042225	197.954	352.395	738.448	623.35	167.596	352.625	692.417	611.332	158.503	271.878	699.72	643.238
ENSMUSG00000020520	171212	Galnt10	protein_coding	1	928.48	-1.813	0.205632	4.85597175561554e-10	6.70700705502007e-09	ENSMUSG00000020520	367.245	393.084	1306.55	1588.18	576.282	486.195	1232.04	1395.63	310.601	344.009	1538.31	1603.64
ENSMUSG00000024521	58801	Pmaip1	protein_coding	5	133.055	-1.81266	0.372291	0.000175984	0.0012123	ENSMUSG00000024521	50.1602	257.212	103.002	122.626	19.4427	170.97	141.191	121.717	44.8291	162.294	217.363	185.849
ENSMUSG00000032334	16949	Loxl1	protein_coding	1	10416.9	-1.81016	0.216645	3.20516860491365e-09	4.06626810724558e-08	ENSMUSG00000032334	3907.12	4277.43	16001	16807.5	6390.82	6528.91	15258.3	15848.9	3282.13	4069.84	15972.8	16658.5
ENSMUSG00000117284	631624	Gm7072	protein_coding	1	211.165	-1.80948	0.256584	3.64431271704687e-07	3.71335273105319e-06	ENSMUSG00000117284	88.6761	112.621	276.522	323.597	54.8285	97.9514	328.802	299.26	128.083	138.713	345.499	339.425
ENSMUSG00000070720	623230	Tmem200b	protein_coding	1	69.1435	-1.80846	0.300957	9.25961715426039e-06	7.78380268313512e-05	ENSMUSG00000070720	28.663	55.9473	93.4944	91.9696	29.1641	60.5518	67.6944	92.4319	28.8187	44.3882	95.2639	141.334
ENSMUSG00000064267	74096	Hvcn1	protein_coding	1	82.3701	-1.80663	0.341492	6.46934305265014e-05	0.000480448	ENSMUSG00000064267	29.5587	43.5953	122.018	166.908	53.6619	42.7424	81.2333	122.632	19.2125	47.1625	136.187	123.528
ENSMUSG00000085766	NA	2810430I11Rik	lncRNA	1	99.1014	-1.80652	0.258386	4.54834270772162e-07	4.59330278992661e-06	ENSMUSG00000085766	29.5587	41.4155	147.373	149.025	42.3851	56.9899	185.676	145.512	48.0312	61.0338	140.883	141.334
ENSMUSG00000046561	271970	Arsj	protein_coding	1	43.4411	-1.80358	0.453205	0.00120731	0.00713558	ENSMUSG00000046561	6.27003	24.704	72.894	74.0867	13.9988	26.714	65.7603	71.383	33.6218	12.4842	63.7329	55.6435
ENSMUSG00000068115	78177	Ninl	protein_coding	1	98.497	-1.80168	0.294634	7.08449347227353e-06	6.07705395184938e-05	ENSMUSG00000068115	31.3501	42.1421	140.242	127.736	53.6619	42.7424	139.257	134.53	38.4249	38.8397	183.819	209.219
ENSMUSG00000040265	103967	Dnm3	protein_coding	1	83.4358	-1.80004	0.294879	7.37357995111842e-06	6.30263192900158e-05	ENSMUSG00000040265	22.393	36.3294	105.379	148.173	43.9405	49.8662	135.389	139.105	44.8291	27.7426	123.441	124.641
ENSMUSG00000033213	433470	AA467197	protein_coding	2	19.5894	-1.79938	0.599801	0.0063622	0.0316532	ENSMUSG00000033213	3.58287	10.8988	40.4086	20.4377	5.83281	7.12374	36.7484	31.1157	8.00519	24.9684	21.4679	24.4831
ENSMUSG00000031661	93960	Nkd1	protein_coding	1	158.696	-1.79877	0.267412	1.12857295200749e-06	1.08958075651563e-05	ENSMUSG00000031661	56.4303	79.9247	152.919	234.182	89.0476	85.4848	193.413	238.859	80.0519	76.2922	258.286	359.457
ENSMUSG00000045377	67020	Tmem88	protein_coding	2	63.2795	-1.79778	0.420257	0.000680506	0.00421016	ENSMUSG00000045377	17.0186	74.112	110.926	73.2351	22.1647	28.4949	100.575	105.244	33.6218	44.3882	48.3028	101.271
ENSMUSG00000016024	16803	Lbp	protein_coding	1	2906.42	-1.79769	0.157431	2.85616200842402e-15	6.35364426505293e-14	ENSMUSG00000016024	1064.11	1165.45	4299.16	4432.43	1538.31	1390.91	4947.5	4894.31	1308.05	1510.59	3792.44	4533.83
ENSMUSG00000056054	20201	S100a8	protein_coding	5	24.669	-1.79685	0.615097	0.00716137	0.0351497	ENSMUSG00000056054	6.27003	42.8687	44.3702	20.4377	6.61052	26.714	38.6825	43.0129	3.20208	33.2911	16.1009	14.4673
ENSMUSG00000103622	78575	B430319G15Rik	TEC	1	19.9615	-1.79456	0.486905	0.00213424	0.0118641	ENSMUSG00000103622	8.95718	4.35953	34.8623	34.0628	7.77709	8.90467	25.1436	32.0309	9.60623	6.93566	26.8349	40.0633
ENSMUSG00000050666	320736	Vstm4	protein_coding	1	176.364	-1.79388	0.233693	4.73442180211454e-08	5.32702515807959e-07	ENSMUSG00000050666	68.9703	95.9097	190.158	258.878	76.9932	89.0467	319.131	307.496	94.4613	66.5823	258.286	290.459
ENSMUSG00000029380	14825	Cxcl1	protein_coding	5	433.012	-1.79329	0.384691	0.000304335	0.00200287	ENSMUSG00000029380	9.8529	1859.34	141.826	45.9848	17.4984	990.199	152.796	58.5707	9.60623	1799.11	62.3912	48.9662
ENSMUSG00000029414	208628	Kntc1	protein_coding	1	165.703	-1.79224	0.214022	3.53060235919189e-09	4.46154456502855e-08	ENSMUSG00000029414	71.6575	87.1906	225.813	269.096	83.2148	92.6086	191.479	280.041	67.2436	70.7437	291.159	258.186
ENSMUSG00000016087	14247	Fli1	protein_coding	1	277.83	-1.79136	0.215693	4.65184357920009e-09	5.81375065830256e-08	ENSMUSG00000016087	163.021	147.497	368.432	483.692	115.49	112.199	454.52	549.1	120.078	108.196	320.006	391.73
ENSMUSG00000037104	56468	Socs5	protein_coding	1	967.689	-1.79063	0.160683	1.34198446221e-14	2.82577731524678e-13	ENSMUSG00000037104	426.362	543.488	1553.75	1412.76	351.524	468.386	1763.92	1607.95	413.068	557.627	1353.82	1159.61
ENSMUSG00000023341	17858	Mx2	protein_coding	1	22.7088	-1.79024	0.520979	0.00331194	0.0176512	ENSMUSG00000023341	21.4972	4.35953	18.2235	65.571	10.1102	1.78093	15.473	38.437	6.40415	4.16139	27.5058	58.9821
ENSMUSG00000021091	20716	Serpina3n	protein_coding	1	49222	-1.78919	0.393749	0.000400097	0.0025649	ENSMUSG00000021091	15465.5	9952.08	69910.1	72846.8	31586.6	23729.2	90327.6	93603.3	17368.1	12679.8	70463.1	82731.8
ENSMUSG00000070644	214253	Etnk2	protein_coding	2	29.1005	-1.78873	0.630061	0.00818101	0.0394918	ENSMUSG00000070644	7.16575	34.1497	78.4403	55.3521	7.38823	23.1521	52.2214	28.3702	6.40415	8.32279	34.8854	13.3544
ENSMUSG00000120789	NA	Gm56686	lncRNA	1	111.003	-1.78596	0.223669	1.64317148842033e-08	1.93817949113672e-07	ENSMUSG00000120789	55.5345	56.6739	139.449	167.759	49.3845	69.4564	137.323	180.288	54.4353	51.3239	152.288	218.122
ENSMUSG00000025555	223254	Farp1	protein_coding	1	799.043	-1.78423	0.191852	8.67915649696917e-11	1.29409909498052e-09	ENSMUSG00000025555	244.531	379.279	1191.66	1022.74	400.909	495.1	1145	1159.52	357.032	521.561	1296.8	1374.39
ENSMUSG00000074766	319909	Ism1	protein_coding	1	1253.51	-1.78353	0.137458	6.12857762520133e-19	1.78756352515125e-17	ENSMUSG00000074766	463.982	729.495	2130.56	1807.88	489.568	641.136	2086.92	1693.06	517.135	918.281	1941.51	1622.56
ENSMUSG00000118667	100041194	Ahnak2	protein_coding	1	2458.86	-1.78265	0.372968	0.000243285	0.00163224	ENSMUSG00000118667	860.785	558.746	2687.57	3920.63	1743.62	910.057	2885.72	4004.77	989.442	582.595	4592.12	5770.23
ENSMUSG00000046169	108154	Adamts6	protein_coding	1	54.35	-1.78191	0.426038	0.000870489	0.00527732	ENSMUSG00000046169	12.5401	54.4941	76.8556	106.446	26.4421	14.2475	77.3651	80.5347	25.6166	26.3555	84.53	66.7721
ENSMUSG00000024440	53601	Pcdh12	protein_coding	1	33.8654	-1.78103	0.48034	0.00213455	0.0118641	ENSMUSG00000024440	10.7486	12.352	49.9165	45.1333	14.3876	37.3996	63.8262	49.419	11.2073	6.93566	48.3028	56.7563
ENSMUSG00000004698	79221	Hdac9	protein_coding	2	28.3159	-1.77851	0.491619	0.00251841	0.0137717	ENSMUSG00000004698	12.5401	29.0635	25.3544	49.3911	5.05511	32.0568	36.7484	47.5887	16.0104	27.7426	31.531	26.7089
ENSMUSG00000022893	11504	Adamts1	protein_coding	2	5804.29	-1.77575	0.165245	1.25056965009143e-13	2.43419852556607e-12	ENSMUSG00000022893	1767.25	7944.52	7255.33	7258.79	1934.16	6072.99	7392.23	7143.8	2054.13	9286.84	5848	5693.44
ENSMUSG00000051331	12288	Cacna1c	protein_coding	1	363.794	-1.77571	0.197955	3.82855611311963e-10	5.34144436331119e-09	ENSMUSG00000051331	99.4247	215.07	680.608	497.317	160.597	140.694	661.471	422.807	132.886	203.908	672.214	478.534
ENSMUSG00000040170	55990	Fmo2	protein_coding	2	1594.62	-1.7752	0.114331	4.94767422004931e-26	2.17093066015463e-24	ENSMUSG00000040170	674.476	1272.98	1979.23	2188.54	668.829	1449.68	1963.14	2256.8	701.255	1260.9	2106.54	2613.02
ENSMUSG00000032776	244049	Mctp2	protein_coding	2	31.6999	-1.77469	0.455531	0.00154683	0.00891307	ENSMUSG00000032776	6.27003	28.3369	56.2551	42.5785	13.6099	30.2759	56.0897	35.6915	4.80312	33.2911	40.9232	32.2732
ENSMUSG00000040852	213556	Plekhh2	protein_coding	1	513.203	-1.77372	0.166058	1.77166589668729e-13	3.40050664007306e-12	ENSMUSG00000040852	219.451	190.366	753.502	958.869	290.863	179.874	723.363	746.777	236.954	142.875	792.972	922.568
ENSMUSG00000022297	14368	Fzd6	protein_coding	1	79.587	-1.77353	0.289106	7.85164049181728e-06	6.67873683949338e-05	ENSMUSG00000022297	24.1844	45.0485	146.58	118.368	35.7746	32.0568	117.982	128.123	40.026	54.0981	99.2892	113.513
ENSMUSG00000032118	235180	Fez1	protein_coding	1	127.827	-1.76632	0.261329	1.2640013910678e-06	1.21365504028484e-05	ENSMUSG00000032118	38.5159	88.6438	175.104	132.845	42.3851	87.2658	185.676	171.136	60.8395	104.035	258.286	189.188
ENSMUSG00000074182	229937	Znhit6	protein_coding	1	661.953	-1.76618	0.182577	2.12676194139625e-11	3.37988858653664e-10	ENSMUSG00000074182	286.63	456.298	988.823	1015.07	201.427	373.996	1015.42	881.306	352.228	464.689	920.437	987.115
ENSMUSG00000052713	269023	Zfp608	protein_coding	2	553.048	-1.76585	0.206794	2.40323778126847e-09	3.09360788790086e-08	ENSMUSG00000052713	180.935	381.459	918.306	880.524	230.591	366.872	881.962	811.753	254.565	491.044	603.115	635.448
ENSMUSG00000052155	11480	Acvr2a	protein_coding	1	1305.04	-1.76516	0.157335	1.3899788120105e-14	2.9204679957683e-13	ENSMUSG00000052155	607.297	904.603	1910.3	1704.84	428.129	676.755	2071.45	1973.1	592.384	825.343	2042.14	1924.15
ENSMUSG00000116673	NA	A630089N07Rik	protein_coding	1	29.5732	-1.76455	0.46852	0.00202088	0.0113236	ENSMUSG00000116673	11.6443	14.5318	25.3544	36.6175	12.0545	19.5903	34.8143	42.0977	12.8083	23.5812	55.0116	66.7721
ENSMUSG00000050505	219257	Pcdh20	protein_coding	2	71.6502	-1.76332	0.36159	0.00021089	0.0014303	ENSMUSG00000050505	9.8529	55.9473	125.98	70.6804	30.3306	58.7708	108.311	89.6864	28.8187	86.0021	95.2639	100.158
ENSMUSG00000018339	14778	Gpx3	protein_coding	1	43687.6	-1.76232	0.155174	7.20052642301049e-15	1.56043731427508e-13	ENSMUSG00000018339	20326.5	8208.27	67999	72608.3	24621.9	11798.7	63694.7	65806.9	19872.1	11147	72731.3	85436.1
ENSMUSG00000053477	21413	Tcf4	protein_coding	1	3089.76	-1.76092	0.114419	1.99872681189261e-25	8.2818489293636e-24	ENSMUSG00000053477	1422.4	1787.41	4247.66	4855.66	1266.11	1649.15	4763.75	4667.35	1514.58	1462.04	4618.96	4822.06
ENSMUSG00000046718	69550	Bst2	protein_coding	1	1152.67	-1.7606	0.231707	8.20385666142469e-08	8.99535878906583e-07	ENSMUSG00000046718	649.396	335.684	1600.5	2249.85	709.659	544.966	1131.46	1840.4	405.063	362.041	1846.24	2156.74
ENSMUSG00000022995	13800	Enah	protein_coding	2	1698.7	-1.75986	0.127485	6.9031546145804e-21	2.21785378457459e-19	ENSMUSG00000022995	436.215	1796.13	3094.82	1448.52	405.186	1918.07	2763.87	1406.61	504.327	1905.92	2982.03	1722.72
ENSMUSG00000028354	54418	Fmn2	protein_coding	1	25.0968	-1.75933	0.531036	0.00439496	0.0226602	ENSMUSG00000028354	6.27003	7.99247	45.1626	33.2113	12.4433	23.1521	34.8143	38.437	4.80312	6.93566	52.3281	35.6118
ENSMUSG00000086712	381524	Mexis	lncRNA	1	28.352	-1.75896	0.448172	0.00154044	0.00888633	ENSMUSG00000086712	10.7486	12.352	51.5012	31.5081	12.4433	5.3428	46.419	53.9949	8.00519	16.6456	48.9737	42.289
ENSMUSG00000021624	17079	Cd180	protein_coding	1	28.339	-1.75867	0.564519	0.00595429	0.0298163	ENSMUSG00000021624	17.9144	3.63294	15.0542	121.775	13.9988	5.3428	19.3413	74.1286	22.4145	9.70992	6.70873	30.0475
ENSMUSG00000033350	54371	Chst2	protein_coding	2	452.551	-1.7586	0.189055	1.16394157388248e-10	1.70909109126211e-09	ENSMUSG00000033350	162.125	331.324	778.856	586.732	211.926	413.177	603.447	545.44	128.083	364.815	654.772	649.916
ENSMUSG00000044317	319197	Gpr4	protein_coding	2	42.8827	-1.75817	0.412382	0.000802856	0.00491047	ENSMUSG00000044317	23.2887	29.7901	34.8623	56.2037	17.4984	21.3712	73.4968	75.9589	9.60623	40.2268	64.4038	67.885
ENSMUSG00000031925	270118	Maml2	protein_coding	1	363.164	-1.75815	0.150062	1.18942081965956e-15	2.72761598655659e-14	ENSMUSG00000031925	144.211	178.014	534.82	545.857	155.931	210.15	613.118	529.882	180.917	184.488	518.585	561.999
ENSMUSG00000025779	17087	Ly96	protein_coding	2	72.0415	-1.75753	0.364189	0.00024235	0.00162664	ENSMUSG00000025779	36.7245	56.6739	64.9707	121.775	19.4427	35.6187	141.191	107.99	38.4249	34.6783	97.9474	109.061
ENSMUSG00000120995	115486031	Gm51425	lncRNA	1	32.435	-1.75704	0.491194	0.00287231	0.015505	ENSMUSG00000120995	7.16575	14.5318	38.0316	56.2037	20.6093	12.4665	69.6286	58.5707	6.40415	13.8713	55.0116	36.7247
ENSMUSG00000024059	78785	Clip4	protein_coding	1	327.442	-1.75676	0.20337	1.78911085338585e-09	2.32632602478298e-08	ENSMUSG00000024059	144.211	173.655	380.316	468.364	119.378	194.122	466.125	517.07	188.923	156.746	559.508	560.886
ENSMUSG00000008845	93671	Cd163	protein_coding	2	1938.68	-1.75238	0.61081	0.00857926	0.0412493	ENSMUSG00000008845	524.891	818.865	3405.42	4412.84	687.106	1643.8	3682.58	3740.29	918.996	1224.84	935.867	1268.67
ENSMUSG00000028184	99633	Adgrl2	protein_coding	1	773.662	-1.75217	0.148264	7.74121054459359e-16	1.80090402898262e-14	ENSMUSG00000028184	283.943	495.533	1020.52	1056.8	340.636	470.167	1351.95	1179.65	371.441	484.109	1067.36	1161.84
ENSMUSG00000042460	94192	C1galt1	protein_coding	2	2013.46	-1.75201	0.162579	1.56001683309106e-13	3.01223650301552e-12	ENSMUSG00000042460	878.7	1607.21	2946.66	2753.98	630.722	1196.79	3276.41	2750.08	965.426	1299.74	2902.2	2953.55
ENSMUSG00000040624	213783	Plekhg1	protein_coding	2	216.674	-1.75062	0.261602	1.73060783426374e-06	1.62530674473728e-05	ENSMUSG00000040624	49.2645	164.936	278.106	233.33	106.157	195.903	384.891	313.902	80.0519	217.78	276.4	299.362
ENSMUSG00000034738	329416	Nostrin	protein_coding	1	21.3576	-1.75013	0.530433	0.00460296	0.023594	ENSMUSG00000034738	13.4358	5.81271	26.9391	40.0238	9.72136	3.56187	46.419	32.0309	1.60104	6.93566	30.8601	38.9504
ENSMUSG00000028036	19220	Ptgfr	protein_coding	2	142.488	-1.74726	0.271141	3.73604903778351e-06	3.34598195132476e-05	ENSMUSG00000028036	43.8902	120.614	260.675	149.876	45.1071	119.323	282.382	219.64	56.0363	106.809	169.731	135.77
ENSMUSG00000036565	78339	Ttyh3	protein_coding	1	2140.43	-1.74599	0.199554	1.29257900636064e-09	1.69669667123165e-08	ENSMUSG00000036565	926.173	762.191	3354.71	3809.08	1323.27	926.086	2773.54	2895.59	835.742	600.628	3491.89	3986.3
ENSMUSG00000019992	71804	Mtfr2	protein_coding	5	58.4013	-1.74426	0.366527	0.000297156	0.00195895	ENSMUSG00000019992	20.6015	104.629	49.1242	65.571	20.6093	46.3043	79.2992	93.3471	20.8135	69.3566	61.0494	70.1108
ENSMUSG00000074345	244882	Tnfaip8l3	protein_coding	1	19.2201	-1.74211	0.608883	0.00889178	0.0426139	ENSMUSG00000074345	7.16575	8.71906	22.1851	35.766	5.83281	0	32.8802	25.6247	11.2073	1.38713	40.9232	38.9504
ENSMUSG00000025324	11982	Atp10a	protein_coding	2	242.351	-1.73944	0.198055	1.21736363655518e-09	1.6023227306233e-08	ENSMUSG00000025324	93.1547	202.718	367.639	310.823	114.712	190.56	353.945	313.902	70.4457	149.81	377.701	362.795
ENSMUSG00000070871	227210	Ccnyl1	protein_coding	1	496.268	-1.73865	0.164383	5.00666783742286e-13	9.21580069330772e-12	ENSMUSG00000070871	237.365	383.639	772.518	674.444	187.039	308.102	752.375	775.147	208.135	266.329	695.695	694.43
ENSMUSG00000028776	94242	Tinagl1	protein_coding	2	930.65	-1.7371	0.195164	7.8012840914473e-10	1.04826022631702e-08	ENSMUSG00000028776	282.151	835.577	1304.96	1084.05	385.355	601.956	1640.14	1348.04	389.052	946.023	1161.95	1188.54
ENSMUSG00000021589	73296	Rhobtb3	protein_coding	1	595.809	-1.73602	0.154534	2.11822179991081e-14	4.37441120154844e-13	ENSMUSG00000021589	300.066	309.527	972.976	853.274	206.482	372.215	916.776	842.869	256.166	298.233	951.968	869.151
ENSMUSG00000033032	106877	Afap1l1	protein_coding	2	129.377	-1.73557	0.274707	5.81506848249047e-06	5.06007919461056e-05	ENSMUSG00000033032	44.7859	67.5727	186.197	223.112	65.7164	71.2374	245.634	222.386	56.0363	81.8407	142.225	145.786
ENSMUSG00000028289	13841	Epha7	protein_coding	2	45.1899	-1.73207	0.392959	0.000658261	0.004083	ENSMUSG00000028289	15.2272	46.5017	42.7856	68.1257	26.0532	30.2759	73.4968	72.2982	9.60623	44.3882	48.9737	64.5464
ENSMUSG00000020123	54140	Avpr1a	protein_coding	1	34.2666	-1.73117	0.586574	0.00807988	0.039072	ENSMUSG00000020123	18.8101	14.5318	48.3319	50.2427	5.05511	49.8662	59.9579	54.91	16.0104	15.2584	21.4679	56.7563
ENSMUSG00000022623	58234	Shank3	protein_coding	2	653.06	-1.7293	0.183918	1.08898395923498e-10	1.60390474972298e-09	ENSMUSG00000022623	236.47	555.84	785.987	973.345	318.083	356.187	943.854	1112.84	331.415	497.98	804.376	920.343
ENSMUSG00000050912	71929	Tmem123	protein_coding	1	3354.3	-1.7282	0.177667	2.75665781174774e-11	4.33808522306741e-10	ENSMUSG00000050912	1774.42	1928.37	4553.5	4789.23	1001.3	1980.4	5050	4950.14	1713.11	1894.82	5171.09	5445.27
ENSMUSG00000021217	243931	Tshz3	protein_coding	2	414.986	-1.72756	0.193765	8.18183433934207e-10	1.09634308992613e-08	ENSMUSG00000021217	143.315	308.8	438.949	548.412	225.147	350.844	616.986	620.483	168.109	334.299	543.407	681.076
ENSMUSG00000058571	23888	Gpc6	protein_coding	1	833.163	-1.72644	0.144429	6.16650170750325e-16	1.44852775511168e-14	ENSMUSG00000058571	422.779	463.563	1263.76	1313.97	413.741	464.824	1112.12	1159.52	328.213	399.494	1184.76	1471.21
ENSMUSG00000076441	11898	Ass1	protein_coding	2	488.016	-1.72637	0.288812	1.59658292924386e-05	0.000129477	ENSMUSG00000076441	155.855	419.968	788.364	510.942	223.591	650.041	690.483	443.856	115.275	299.62	748.023	810.169
ENSMUSG00000091625	66373	Lsm5	protein_coding	2	74.8758	-1.72391	0.336562	0.000141596	0.000996381	ENSMUSG00000091625	42.9945	31.2433	91.1175	116.665	23.7201	69.4564	112.179	111.65	27.2177	66.5823	99.96	105.723
ENSMUSG00000025789	20450	St8sia2	protein_coding	1	33.984	-1.72261	0.405017	0.000929252	0.00559842	ENSMUSG00000025789	11.6443	23.9774	49.1242	65.571	18.2762	28.4949	42.5508	50.3342	14.4093	11.097	38.9106	53.4177
ENSMUSG00000031503	12827	Col4a2	protein_coding	1	99887.3	-1.72156	0.222701	7.24444195707189e-08	7.97508151363177e-07	ENSMUSG00000031503	34188.7	43472.5	163424	166101	64830.6	60740.5	160451	154014	33961.2	40233.7	142311	134919
ENSMUSG00000032400	68014	Zwilch	protein_coding	1	162.922	-1.7193	0.212379	2.02724650339127e-08	2.36806429122698e-07	ENSMUSG00000032400	72.5532	94.4565	213.928	240.143	72.3269	89.0467	241.766	270.89	78.4509	58.2595	278.412	244.831
ENSMUSG00000019773	67141	Fbxo5	protein_coding	1	74.5948	-1.71897	0.295479	2.55728699149559e-05	0.000200588	ENSMUSG00000019773	42.9945	53.041	79.2326	110.704	31.1083	39.1806	106.377	148.257	36.8239	27.7426	93.9222	125.754
ENSMUSG00000066800	24014	Rnasel	protein_coding	1	646.966	-1.71812	0.153854	4.0249392027153e-14	8.12438310424362e-13	ENSMUSG00000066800	317.98	334.231	807.38	1181.13	300.973	354.406	934.183	1183.31	352.228	320.427	810.414	866.925
ENSMUSG00000019467	52666	Arhgef25	protein_coding	1	624.365	-1.7178	0.195954	1.64750202506335e-09	2.14943355418569e-08	ENSMUSG00000019467	240.948	281.916	877.105	978.455	396.243	343.72	893.566	967.332	216.14	330.137	980.816	986.002
ENSMUSG00000029177	12615	Cenpa	protein_coding	2	386.489	-1.71775	0.228487	1.5490815414717e-07	1.63449264941405e-06	ENSMUSG00000029177	105.695	538.402	673.477	425.785	158.264	418.52	576.37	458.499	100.865	353.718	442.105	386.166
ENSMUSG00000019841	19714	Rev3l	protein_coding	1	2063.47	-1.71724	0.173915	1.68573664260356e-11	2.71475303019451e-10	ENSMUSG00000019841	914.528	756.379	2541.78	2740.35	860.146	879.782	3458.22	3122.55	1131.93	861.408	3607.28	3887.25
ENSMUSG00000024085	17158	Man2a1	protein_coding	2	11252.1	-1.71671	0.122838	7.30444256915506e-21	2.3312641581457e-19	ENSMUSG00000024085	4319.15	7480.95	18492.1	13155.9	4140.13	9022.21	20739.6	15131.4	4311.6	7060.5	17015.3	14156.8
ENSMUSG00000032640	269941	Chsy1	protein_coding	1	1033.6	-1.71604	0.12004	1.01974202031676e-21	3.42438237744284e-20	ENSMUSG00000032640	403.969	688.806	1625.85	1427.23	445.627	698.126	1657.55	1384.65	421.073	550.691	1681.88	1417.8
ENSMUSG00000098557	239217	Kctd12	protein_coding	5	1997.13	-1.71598	0.1717	1.01147794764026e-11	1.6735756376166e-10	ENSMUSG00000098557	609.984	3460.74	2952.21	2091.46	533.897	2331.24	2961.15	1923.68	585.98	2580.06	2150.15	1785.04
ENSMUSG00000031555	11502	Adam9	protein_coding	1	7226.22	-1.71593	0.134109	7.7361820550215e-18	2.10391463803395e-16	ENSMUSG00000031555	3451.2	3956.27	10214.7	10213.7	2772.92	5178.96	10376.6	10583	3455.04	4032.39	11080.8	11399.1
ENSMUSG00000027796	55994	Smad9	protein_coding	1	145.012	-1.71592	0.29332	2.3870686361233e-05	0.000188207	ENSMUSG00000027796	71.6575	30.5167	286.03	244.401	50.9399	37.3996	150.862	177.542	75.2488	41.6139	314.639	259.298
ENSMUSG00000073565	71373	Prr16	protein_coding	2	304.484	-1.71227	0.22019	6.71232405458659e-08	7.42315378980598e-07	ENSMUSG00000073565	135.253	171.475	456.38	459.848	104.602	260.016	450.651	461.244	176.114	165.069	350.196	462.954
ENSMUSG00000064294	71724	Aox3	protein_coding	1	283.857	-1.71128	0.205939	1.00210640055984e-08	1.21466870611487e-07	ENSMUSG00000064294	142.419	162.029	448.456	447.926	108.879	87.2658	411.969	412.74	145.694	160.907	413.928	464.066
ENSMUSG00000021047	664883	Nova1	protein_coding	1	583.603	-1.71069	0.138032	8.01192936221357e-17	2.00651548709445e-15	ENSMUSG00000021047	262.445	247.767	1047.45	954.611	248.478	210.15	918.71	819.99	291.389	231.651	903.666	866.925
ENSMUSG00000020974	18974	Pole2	protein_coding	1	78.8083	-1.71047	0.301294	3.86385625035433e-05	0.00029524	ENSMUSG00000020974	20.6015	43.5953	118.057	121.775	41.6074	51.6471	112.179	109.82	33.6218	31.904	149.605	111.287
ENSMUSG00000023034	15370	Nr4a1	protein_coding	5	1392.37	-1.71025	0.428922	0.00160902	0.00923009	ENSMUSG00000023034	180.039	4159.72	1421.43	929.915	228.646	2619.75	1131.46	744.031	155.301	4190.52	502.484	445.148
ENSMUSG00000116802	102640673	Gm5165	lncRNA	2	32.4506	-1.7093	0.52708	0.00561274	0.0283026	ENSMUSG00000116802	13.4358	47.2282	31.693	31.5081	5.83281	17.8093	48.3532	36.6067	12.8083	24.9684	65.7455	53.4177
ENSMUSG00000022146	18414	Osmr	protein_coding	2	4759.56	-1.7081	0.143778	1.30049866120106e-15	2.97277301715494e-14	ENSMUSG00000022146	1349.85	5666.66	5641.36	5113.68	2009.99	5606.38	6430.97	5848.83	1724.32	6138.06	5657.47	5927.14
ENSMUSG00000035165	57442	Kcne3	protein_coding	1	42.1207	-1.70685	0.515965	0.00511798	0.0259787	ENSMUSG00000035165	16.1229	7.99247	58.6321	74.0867	17.1096	32.0568	75.4309	93.3471	17.6114	36.0654	43.6067	33.3861
ENSMUSG00000056529	19204	Ptafr	protein_coding	1	36.1569	-1.70519	0.585751	0.00911928	0.0435744	ENSMUSG00000056529	20.6015	32.6965	34.8623	141.361	18.665	16.0284	29.0119	64.0617	19.2125	9.70992	8.72135	38.9504
ENSMUSG00000032431	56693	Crtap	protein_coding	1	4144.35	-1.70344	0.196851	2.98783666896785e-09	3.80304141338828e-08	ENSMUSG00000032431	1730.53	1802.67	6719.72	6235.2	2226.19	2901.14	6173.73	5898.25	1519.39	1581.33	6691.96	6252.1
ENSMUSG00000042453	19699	Reln	protein_coding	1	71.6777	-1.70293	0.33037	0.00014463	0.0010144	ENSMUSG00000042453	17.9144	39.2358	87.1558	99.6338	43.5517	51.6471	116.048	115.311	35.2228	44.3882	76.4795	133.544
ENSMUSG00000016262	214791	Sertad4	protein_coding	1	75.4439	-1.70221	0.396083	0.000917162	0.00553249	ENSMUSG00000016262	41.203	20.3445	78.4403	90.2665	30.3306	42.7424	108.311	116.226	24.0156	18.0327	188.515	146.899
ENSMUSG00000026389	68428	Steap3	protein_coding	1	1921.47	-1.70136	0.208261	1.84950078777443e-08	2.16830666127119e-07	ENSMUSG00000026389	825.852	530.41	2563.97	2966.87	1284.77	772.926	2446.67	3004.49	854.954	524.336	3263.8	4018.57
ENSMUSG00000037306	230815	Man1c1	protein_coding	1	1552.86	-1.69876	0.143783	2.19267798198948e-15	4.93710727980807e-14	ENSMUSG00000037306	811.521	851.562	2064.01	2607.51	811.539	954.581	2133.34	2481.02	627.607	682.469	2245.41	2363.73
ENSMUSG00000041238	225182	Rbbp8	protein_coding	2	308.79	-1.69746	0.159818	7.77721360082447e-13	1.41536491440452e-11	ENSMUSG00000041238	134.358	271.744	426.271	458.145	115.49	263.578	411.969	433.789	140.891	294.072	375.689	379.488
ENSMUSG00000072235	22142	Tuba1a	protein_coding	1	1832.53	-1.69736	0.260385	4.16864443711065e-06	3.70761655624917e-05	ENSMUSG00000072235	530.265	945.291	3159.8	2771.01	1287.5	1164.73	2541.44	2546.91	545.954	847.537	2866.64	2783.29
ENSMUSG00000095990	22759	Zfp97	protein_coding	2	27.3395	-1.69673	0.454412	0.00263877	0.0143689	ENSMUSG00000095990	10.7486	18.1647	46.7472	34.9144	12.4433	14.2475	50.2873	42.0977	4.80312	23.5812	32.2019	37.8375
ENSMUSG00000022587	17069	Ly6e	protein_coding	1	6985.26	-1.69639	0.377017	0.000625332	0.00389501	ENSMUSG00000022587	2943.33	2447.15	10118	10879.7	5141.43	3533.37	8866.04	10914.3	1930.85	1797.72	10962.1	14289.2
ENSMUSG00000022754	56277	Tmem45a	protein_coding	2	2434.88	-1.69277	0.159339	8.29129826427789e-13	1.5032551942248e-11	ENSMUSG00000022754	913.633	1564.34	3391.95	2818.7	1151.4	2188.77	3777.35	3203.09	886.975	1965.56	3622.04	3734.79
ENSMUSG00000075225	75973	Ccdc162	protein_coding	2	29.8493	-1.68998	0.569248	0.0087688	0.0421081	ENSMUSG00000075225	8.06147	52.3144	49.1242	40.8754	8.16594	14.2475	50.2873	16.473	8.00519	18.0327	50.3155	42.289
ENSMUSG00000038074	231997	Fkbp14	protein_coding	1	792.218	-1.68808	0.172661	3.84647376704239e-11	5.97038279484095e-10	ENSMUSG00000038074	411.135	410.522	1237.61	1202.42	325.082	418.52	1131.46	1045.12	347.425	278.813	1378.64	1319.86
ENSMUSG00000006403	240913	Adamts4	protein_coding	2	1260.2	-1.68735	0.169289	1.7130852652251e-11	2.75420178070203e-10	ENSMUSG00000006403	378.889	1257	2139.28	1422.97	568.505	1152.26	1918.65	1316.93	363.436	1108.32	1879.11	1617
ENSMUSG00000031963	73230	Bmper	protein_coding	1	3481.3	-1.68685	0.132404	2.03198918173036e-17	5.33818763401789e-16	ENSMUSG00000031963	1449.27	1901.48	6276.81	5188.62	1416.21	1821.9	6382.62	4804.63	1495.37	1467.58	5348.87	4222.23
ENSMUSG00000027864	19221	Ptgfrn	protein_coding	2	2339.96	-1.68684	0.160398	1.49289711264756e-12	2.64704778219575e-11	ENSMUSG00000027864	866.16	1525.84	3367.38	3015.41	1192.62	2005.33	3259	2934.03	869.364	1677.04	3670.34	3696.95
ENSMUSG00000026946	64685	Nmi	protein_coding	1	83.2342	-1.68596	0.312878	9.01874248248131e-05	0.000654427	ENSMUSG00000026946	56.4303	42.8687	106.964	166.908	26.8309	51.6471	123.784	107.075	40.026	37.4525	95.2639	143.56
ENSMUSG00000080115	100504608	Eef1akmt3	protein_coding	2	49.8941	-1.68588	0.367785	0.000548228	0.00344363	ENSMUSG00000080115	10.7486	27.6104	71.3093	51.0942	21.387	40.9615	87.0357	59.4859	20.8135	41.6139	86.5426	80.1266
ENSMUSG00000028270	14469	Gbp2	protein_coding	1	201.45	-1.68535	0.242663	1.27069061669082e-06	1.21947142732023e-05	ENSMUSG00000028270	116.443	61.0334	196.497	378.949	111.99	126.446	232.095	308.411	102.466	80.4536	273.045	429.567
ENSMUSG00000035799	22160	Twist1	protein_coding	1	1341.63	-1.68187	0.168972	1.96730714506263e-11	3.14459715761708e-10	ENSMUSG00000035799	630.586	735.307	2396.79	2151.92	460.015	870.877	2146.88	1818.44	624.405	638.08	2002.56	1623.68
ENSMUSG00000040537	11496	Adam22	protein_coding	1	120.516	-1.68082	0.233407	5.92916458367705e-07	5.88920982233643e-06	ENSMUSG00000040537	50.1602	75.5652	214.72	166.908	52.4953	53.428	216.622	159.239	35.2228	51.3239	221.388	149.124
ENSMUSG00000001020	20198	S100a4	protein_coding	1	116.052	-1.67878	0.382153	0.000830297	0.00506227	ENSMUSG00000001020	56.4303	50.8612	196.497	205.229	77.382	74.7992	131.521	161.069	14.4093	40.2268	197.237	186.962
ENSMUSG00000043671	233115	Dpy19l3	protein_coding	1	263.921	-1.67751	0.187265	1.24289597709515e-09	1.63370173054664e-08	ENSMUSG00000043671	133.462	134.419	436.572	372.988	108.49	153.16	357.813	376.134	120.078	98.4863	441.434	434.019
ENSMUSG00000049985	77318	Ankrd55	protein_coding	1	27.4573	-1.67616	0.528886	0.00685981	0.0338071	ENSMUSG00000049985	9.8529	25.4306	33.2777	22.1408	6.99938	14.2475	46.419	39.3522	17.6114	19.4198	30.1893	64.5464
ENSMUSG00000043969	13797	Emx2	protein_coding	1	412.7	-1.67533	0.157909	1.17642395514402e-12	2.09360093547244e-11	ENSMUSG00000043969	191.684	140.232	728.94	577.365	146.987	172.751	729.166	598.519	206.534	162.294	732.593	565.337
ENSMUSG00000034206	77782	Polq	protein_coding	1	102.98	-1.67371	0.27027	1.22175141409708e-05	0.000100772	ENSMUSG00000034206	47.4731	58.1271	117.264	143.064	49.7734	55.209	135.389	143.681	41.627	55.4852	200.591	188.075
ENSMUSG00000069920	97440	B3gnt9	protein_coding	2	425.837	-1.67238	0.219266	1.59937299987012e-07	1.68479504934491e-06	ENSMUSG00000069920	167.499	275.377	621.183	682.96	228.257	411.396	560.897	556.422	140.891	237.199	668.189	559.773
ENSMUSG00000056069	223433	Otulinl	protein_coding	1	217.06	-1.67135	0.180703	4.25190436139346e-10	5.89799003693579e-09	ENSMUSG00000056069	114.652	102.449	297.122	320.191	106.546	115.761	301.724	371.558	86.4561	101.261	360.93	326.071
ENSMUSG00000029659	70717	Medag	protein_coding	2	2134.03	-1.66828	0.210396	5.97971516505797e-08	6.63195405641036e-07	ENSMUSG00000029659	734.489	1355.09	3277.85	2148.51	667.663	2186.99	3756.07	2882.78	782.908	2691.03	2986.05	2138.93
ENSMUSG00000094410	667118	Zbed6	protein_coding	1	2393.58	-1.66661	0.101905	6.18965484973368e-27	2.86609221806973e-25	ENSMUSG00000094410	958.419	1514.21	3749.29	3447.16	1121.84	1476.39	3491.1	3409.91	1149.55	1477.29	3459.02	3468.81
ENSMUSG00000028702	19366	Rad54l	protein_coding	1	79.449	-1.6655	0.348289	0.000394105	0.00253659	ENSMUSG00000028702	48.3688	50.1346	62.5937	127.736	36.5523	58.7708	123.784	124.463	22.4145	33.2911	136.187	129.093
ENSMUSG00000031990	83964	Jam3	protein_coding	2	415.341	-1.6641	0.152915	4.03096535659285e-13	7.49844991044811e-12	ENSMUSG00000031990	175.561	310.98	530.858	627.608	183.539	340.158	555.094	563.743	201.731	255.232	631.962	607.627
ENSMUSG00000034460	20474	Six4	protein_coding	1	116.426	-1.66368	0.290023	4.30904741284401e-05	0.000326929	ENSMUSG00000034460	43.8902	93.7299	125.98	128.587	38.1077	105.075	145.059	150.087	51.2332	102.648	250.236	162.479
ENSMUSG00000020492	66140	Ska2	protein_coding	1	163.221	-1.66351	0.233246	8.4841055151157e-07	8.26954030244165e-06	ENSMUSG00000020492	85.0932	101.722	233.736	237.588	55.6062	103.294	243.7	212.319	86.4561	69.3566	248.223	281.556
ENSMUSG00000022548	11815	Apod	protein_coding	1	745.751	-1.66202	0.262313	8.89132084727518e-06	7.50360639160999e-05	ENSMUSG00000022548	212.285	324.785	1286.74	1054.24	468.569	518.252	1021.22	911.507	276.98	302.395	1322.29	1249.75
ENSMUSG00000067931	381066	Zfp948	protein_coding	5	409.389	-1.6574	0.239121	1.6453449413935e-06	1.55278423623495e-05	ENSMUSG00000067931	103.008	786.169	448.456	330.409	85.1591	438.11	500.939	356	139.29	855.86	499.8	369.473
ENSMUSG00000000359	19700	Rem1	protein_coding	2	38.0714	-1.65413	0.413543	0.00190922	0.0107566	ENSMUSG00000000359	9.8529	27.6104	34.8623	41.727	18.2762	40.9615	46.419	75.9589	20.8135	47.1625	37.5689	55.6435
ENSMUSG00000032816	56741	Igdcc4	protein_coding	1	216.415	-1.65272	0.264712	1.21952398085206e-05	0.000100718	ENSMUSG00000032816	109.278	185.28	259.091	268.245	86.3257	94.3895	268.844	305.666	102.466	123.455	384.41	409.536
ENSMUSG00000035045	547176	Zc3h12b	protein_coding	1	93.7299	-1.6514	0.372653	0.000857402	0.00520615	ENSMUSG00000035045	51.0559	64.6664	101.418	99.6338	28.7752	30.2759	125.718	151.918	48.0312	38.8397	198.578	185.849
ENSMUSG00000053117	107376	E330013P04Rik	lncRNA	1	69.3571	-1.64951	0.421583	0.00226418	0.0125306	ENSMUSG00000053117	34.933	41.4155	68.9323	90.2665	20.9981	12.4665	150.862	109.82	32.0208	15.2584	146.25	109.061
ENSMUSG00000074158	208111	Zfp976	protein_coding	1	47.6147	-1.6494	0.41435	0.00200919	0.0112647	ENSMUSG00000074158	25.9758	16.7115	49.9165	47.688	18.2762	24.9331	67.6944	73.2134	20.8135	18.0327	97.9474	110.174
ENSMUSG00000003352	12297	Cacnb3	protein_coding	2	143.834	-1.64897	0.338416	0.000349587	0.00228066	ENSMUSG00000003352	36.7245	57.4005	188.574	149.876	76.2154	126.446	187.61	194.931	65.6426	97.0992	275.058	270.427
ENSMUSG00000023972	71461	Ptk7	protein_coding	1	757.5	-1.64847	0.249686	4.62101673704831e-06	4.07593888298222e-05	ENSMUSG00000023972	265.133	458.477	1208.3	1156.43	526.898	438.11	1073.44	1083.56	230.55	298.233	1193.48	1157.38
ENSMUSG00000060594	244864	Layn	protein_coding	2	1688.66	-1.64803	0.123105	1.42407317237264e-18	4.02597787486724e-17	ENSMUSG00000060594	666.414	1384.88	2032.32	2340.97	817.761	1613.53	2226.18	2222.03	685.244	1616.01	2313.84	2344.82
ENSMUSG00000017057	16164	Il13ra1	protein_coding	2	883.832	-1.64711	0.176036	3.80175804569575e-10	5.30789198151404e-09	ENSMUSG00000017057	289.317	863.914	1098.96	829.43	323.527	1289.4	1367.43	1047.87	267.373	1180.45	1086.81	961.519
ENSMUSG00000035954	238130	Dock4	protein_coding	2	813.416	-1.6467	0.152786	8.83307022830212e-13	1.5939976919466e-11	ENSMUSG00000035954	318.876	717.869	1072.02	1087.46	373.3	610.86	1274.59	1082.64	350.627	491.044	1220.99	1160.72
ENSMUSG00000018845	217012	Unc45b	protein_coding	1	334.499	-1.64656	0.220842	3.53115072340827e-07	3.60184835278871e-06	ENSMUSG00000018845	110.173	251.4	540.366	527.122	186.261	144.256	458.388	454.838	161.705	199.747	465.586	514.146
ENSMUSG00000019823	171580	Mical1	protein_coding	1	438.655	-1.64411	0.247427	4.22281473659644e-06	3.74716588919764e-05	ENSMUSG00000019823	130.775	287.002	633.861	785.148	284.641	240.426	615.052	638.787	198.529	172.004	675.569	602.062
ENSMUSG00000064061	224170	Dzip3	protein_coding	1	364.4	-1.63961	0.207509	8.71953181844731e-08	9.53371686763302e-07	ENSMUSG00000064061	209.598	187.46	450.041	467.512	147.765	229.741	497.071	507.003	160.104	205.295	621.228	689.979
ENSMUSG00000028024	13809	Enpep	protein_coding	2	926.336	-1.63789	0.149375	4.37615892770135e-13	8.11712322142031e-12	ENSMUSG00000028024	277.673	773.09	1493.53	1080.64	413.352	824.573	1438.99	1007.6	336.218	846.15	1435.67	1188.54
ENSMUSG00000047298	240595	Kcnv2	protein_coding	2	23.3493	-1.63727	0.5147	0.00752431	0.0366979	ENSMUSG00000047298	7.16575	28.3369	31.693	48.5395	10.1102	16.0284	32.8802	30.2005	8.00519	20.807	27.5058	18.9188
ENSMUSG00000054640	20541	Slc8a1	protein_coding	1	224.094	-1.63674	0.207279	9.12557278593539e-08	9.96075098494214e-07	ENSMUSG00000054640	124.505	118.434	365.262	305.714	86.3257	106.856	444.849	324.884	81.653	115.132	303.905	311.603
ENSMUSG00000021464	26564	Ror2	protein_coding	1	353.824	-1.63478	0.188841	6.43977444057278e-09	7.94033235459896e-08	ENSMUSG00000021464	117.339	249.22	472.226	536.49	196.76	245.769	481.598	465.82	163.306	220.554	561.52	535.29
ENSMUSG00000044788	328035	Fads6	protein_coding	1	350.058	-1.63474	0.188095	5.68561835448975e-09	7.07368587672955e-08	ENSMUSG00000044788	137.045	170.022	518.181	525.419	197.149	153.16	394.562	555.507	208.135	174.779	521.268	645.464
ENSMUSG00000028341	18124	Nr4a3	protein_coding	5	1409.11	-1.63453	0.426705	0.00274691	0.014878	ENSMUSG00000028341	54.6388	4354.44	1250.29	334.667	45.8848	3773.8	932.249	162.9	78.4509	5162.9	629.95	129.093
ENSMUSG00000019832	67844	Rab32	protein_coding	1	892.731	-1.63231	0.127338	4.80880108622655e-17	1.22821613986704e-15	ENSMUSG00000019832	412.926	459.93	1201.17	1470.66	498.511	423.862	1214.63	1283.98	440.286	479.947	1318.94	1507.94
ENSMUSG00000055480	238690	Zfp458	protein_coding	1	49.3262	-1.63193	0.364874	0.000856347	0.00520139	ENSMUSG00000055480	23.2887	44.3219	70.517	64.7194	23.3313	24.9331	65.7603	60.401	20.8135	27.7426	57.0242	109.061
ENSMUSG00000031015	20947	Swap70	protein_coding	1	629.635	-1.62951	0.153789	2.69320615335143e-12	4.68919004644389e-11	ENSMUSG00000031015	281.256	443.219	808.172	841.352	309.139	377.558	895.501	866.663	283.384	364.815	1028.45	1056.11
ENSMUSG00000051235	209334	Gen1	protein_coding	1	126.737	-1.62786	0.290598	7.37645405197481e-05	0.000540539	ENSMUSG00000051235	55.5345	63.9398	154.504	142.212	48.6068	87.2658	174.071	201.337	75.2488	47.1625	236.147	234.815
ENSMUSG00000024079	19106	Eif2ak2	protein_coding	1	1076.64	-1.62676	0.220027	5.13829165955246e-07	5.14602041775407e-06	ENSMUSG00000024079	730.01	408.343	1439.66	2038.66	371.356	564.556	1284.26	1506.37	661.229	470.237	1367.24	2077.73
ENSMUSG00000026737	18718	Pip4k2a	protein_coding	1	584.293	-1.62567	0.170663	2.60116358566477e-10	3.68765548279009e-09	ENSMUSG00000026737	309.023	369.107	837.488	883.079	232.535	334.816	854.884	810.838	278.581	242.748	978.132	880.279
ENSMUSG00000005148	12224	Klf5	protein_coding	2	134.264	-1.62512	0.225833	9.60320178105835e-07	9.31800116534953e-06	ENSMUSG00000005148	46.5774	174.381	146.58	165.205	50.9399	142.475	205.017	153.748	54.4353	166.456	139.542	165.817
ENSMUSG00000052572	23859	Dlg2	protein_coding	1	124.083	-1.62304	0.310562	0.000182087	0.00125032	ENSMUSG00000052572	51.9517	52.3144	106.964	202.674	57.9393	35.6187	158.598	201.337	92.8602	80.4536	194.553	253.734
ENSMUSG00000058799	53605	Nap1l1	protein_coding	2	3182.44	-1.62257	0.145647	2.57930177149301e-13	4.88751108005481e-12	ENSMUSG00000058799	1603.34	2596.83	4320.55	3884.87	1068.18	2463.03	4487.17	4232.65	1418.52	2657.74	4800.09	4656.24
ENSMUSG00000043079	104027	Synpo	protein_coding	2	1012.42	-1.6217	0.251083	8.38347658928164e-06	7.10608206595431e-05	ENSMUSG00000043079	285.734	821.045	1091.03	1025.29	601.946	988.419	1645.94	1445.05	317.006	1036.19	1442.38	1448.96
ENSMUSG00000038070	338349	Cntln	protein_coding	1	273.916	-1.62134	0.212559	2.56602446112316e-07	2.64676102135829e-06	ENSMUSG00000038070	163.916	135.872	365.262	365.324	94.4916	144.256	373.286	431.959	142.492	151.197	458.206	460.728
ENSMUSG00000039477	231861	Tnrc18	protein_coding	1	3292.68	-1.62068	0.146285	3.54827797024477e-13	6.63892435343568e-12	ENSMUSG00000039477	1365.97	1193.78	5111.29	5145.19	1771.62	1401.6	5264.69	4858.62	1649.07	955.733	5827.87	4966.73
ENSMUSG00000033033	72691	Calhm2	protein_coding	1	210.499	-1.62009	0.251701	9.01445647074972e-06	7.59756176314737e-05	ENSMUSG00000033033	68.0746	73.3854	314.553	292.94	124.045	117.542	322.999	281.872	105.669	69.3566	361.6	393.956
ENSMUSG00000019979	11783	Apaf1	protein_coding	1	905.354	-1.61985	0.141947	7.6240783346791e-14	1.49759235568992e-12	ENSMUSG00000019979	398.595	596.529	1280.4	1143.66	419.185	580.585	1417.71	1263.85	424.275	460.528	1408.83	1470.1
ENSMUSG00000033361	208748	Prrg3	protein_coding	1	3331.09	-1.61685	0.159585	2.46911064606464e-11	3.90467301104522e-10	ENSMUSG00000033361	1798.6	946.018	4291.24	5245.68	1558.14	1196.79	4344.05	5437.92	2066.94	1292.81	5542.75	6252.1
ENSMUSG00000085071	NA	Gm14066	lncRNA	1	155.957	-1.61575	0.217324	4.98920934716956e-07	5.01231234570744e-06	ENSMUSG00000085071	76.1361	111.168	242.452	237.588	62.6055	69.4564	255.305	188.524	62.4405	113.745	239.502	212.558
ENSMUSG00000021068	18080	Nin	protein_coding	1	1282.52	-1.61556	0.108191	4.12841441274134e-22	1.4234920338504e-20	ENSMUSG00000021068	557.137	810.146	1802.54	1909.22	598.058	838.82	1841.29	1813.86	645.218	751.825	1995.85	1826.22
ENSMUSG00000085939	NA	Cd63-ps	transcribed_processed_pseudogene	1	59.5655	-1.61555	0.392717	0.0017931	0.0101772	ENSMUSG00000085939	19.7058	43.5953	78.4403	68.9772	38.4966	46.3043	90.9039	71.383	12.8083	30.5169	91.2387	122.416
ENSMUSG00000024883	225870	Rin1	protein_coding	2	221.021	-1.61549	0.250777	9.18107953257196e-06	7.72114393268432e-05	ENSMUSG00000024883	56.4303	186.007	255.921	265.69	120.156	163.846	313.329	323.969	96.0623	228.877	344.829	297.136
ENSMUSG00000086709	NA	Gm16263	lncRNA	2	40.427	-1.61455	0.398964	0.00202776	0.011349	ENSMUSG00000086709	15.2272	29.0635	46.7472	66.4225	20.9981	49.8662	46.419	72.2982	16.0104	19.4198	57.0242	45.6276
ENSMUSG00000066894	231668	Vsig10	protein_coding	1	100.708	-1.61369	0.288406	8.12869848366776e-05	0.000592067	ENSMUSG00000066894	53.7431	65.393	87.1558	167.759	54.8285	30.2759	121.85	156.494	56.0363	55.4852	146.921	212.558
ENSMUSG00000004317	12728	Clcn5	protein_coding	1	1792.43	-1.61199	0.123626	2.45330472932344e-17	6.41013004309964e-16	ENSMUSG00000004317	754.195	1157.46	2681.23	2916.63	960.859	1196.79	2365.44	2548.74	867.763	1147.16	2375.56	2537.34
ENSMUSG00000042807	329152	Hecw2	protein_coding	2	103.489	-1.61121	0.26058	1.89133208593067e-05	0.000151597	ENSMUSG00000042807	40.3073	66.1195	192.535	131.142	45.496	55.209	123.784	131.784	40.026	88.7764	179.794	146.899
ENSMUSG00000087143	320174	A830082K12Rik	lncRNA	1	88.7325	-1.60994	0.309814	0.000208284	0.00141462	ENSMUSG00000087143	33.1416	42.1421	90.3251	110.704	39.6631	78.3611	146.994	153.748	54.4353	47.1625	123.441	144.673
ENSMUSG00000047907	228911	Tshz2	protein_coding	1	1415.39	-1.60855	0.128892	5.0184084565437e-16	1.19188744018945e-14	ENSMUSG00000047907	661.936	491.174	2440.36	2031.85	709.659	543.185	2496.96	2203.72	702.856	583.982	1945.53	2173.43
ENSMUSG00000018819	16985	Lsp1	protein_coding	1	208.59	-1.60836	0.278922	5.54411182844045e-05	0.000415572	ENSMUSG00000018819	83.3018	114.074	215.513	335.519	118.989	67.6755	247.568	292.854	136.088	70.7437	358.917	461.841
ENSMUSG00000058331	22746	Zfp85	protein_coding	1	34.8558	-1.6071	0.490237	0.00714888	0.0351062	ENSMUSG00000058331	24.1844	20.3445	45.1626	51.0942	6.99938	24.9331	42.5508	40.2674	17.6114	11.097	55.0116	79.0137
ENSMUSG00000024376	13824	Epb41l4a	protein_coding	5	132.51	-1.60698	0.30986	0.000216419	0.00146476	ENSMUSG00000024376	18.8101	258.665	184.612	86.8602	36.1635	174.532	150.862	71.383	25.6166	292.685	173.085	116.851
ENSMUSG00000041084	66357	Ostc	protein_coding	2	1561.82	-1.60697	0.130231	1.0654245198212e-15	2.45200024472318e-14	ENSMUSG00000041084	766.735	1203.23	2465.72	2129.78	665.719	1285.83	2189.43	2037.16	541.151	1209.58	2294.38	1953.09
ENSMUSG00000027639	56045	Samhd1	protein_coding	1	2626.11	-1.60663	0.139002	4.96144261915238e-14	9.93781073995989e-13	ENSMUSG00000027639	1285.36	1299.14	4466.34	3886.57	1130.4	1175.42	4063.6	3069.47	1138.34	1065.32	4901.4	4031.92
ENSMUSG00000042821	20613	Snai1	protein_coding	1	1757.26	-1.60566	0.209025	2.51003727598214e-07	2.59039603217205e-06	ENSMUSG00000042821	678.059	1020.13	3349.95	2816.14	1047.57	1296.52	2429.26	2340.08	646.819	1058.38	2064.95	2339.25
ENSMUSG00000072872	56353	Rybp	protein_coding	5	398.058	-1.60556	0.229964	2.15062909777801e-06	1.99359084248658e-05	ENSMUSG00000072872	162.125	601.615	419.933	441.114	96.047	448.795	499.005	424.638	190.524	588.144	378.372	526.387
ENSMUSG00000036298	239606	Slc2a13	protein_coding	1	339.153	-1.60384	0.181047	4.47693494921621e-09	5.60604000871698e-08	ENSMUSG00000036298	125.401	144.591	592.66	494.763	184.317	179.874	618.921	449.347	144.093	148.423	497.788	489.662
ENSMUSG00000066258	76681	Trim12a	protein_coding	1	120.875	-1.6032	0.266576	3.08699685086891e-05	0.000239289	ENSMUSG00000066258	62.7003	81.3779	134.695	241.846	54.8285	96.1705	135.389	153.748	81.653	52.711	126.124	229.251
ENSMUSG00000044906	269033	4930503L19Rik	protein_coding	2	179.948	-1.60317	0.282116	7.01066008152887e-05	0.000517465	ENSMUSG00000044906	87.7804	219.43	153.711	209.486	47.0514	156.722	224.359	264.483	91.2592	198.36	269.691	237.041
ENSMUSG00000000531	56149	Tamalin	protein_coding	2	285.272	-1.6029	0.213154	4.30619387663998e-07	4.35559442451762e-06	ENSMUSG00000000531	83.3018	262.298	419.933	370.433	157.486	206.588	377.155	360.576	123.28	226.102	406.549	429.567
ENSMUSG00000046417	192976	Lrrc75a	protein_coding	1	64.3481	-1.60269	0.41513	0.00291835	0.0157272	ENSMUSG00000046417	41.203	31.2433	56.2551	65.571	27.9975	30.2759	75.4309	97.9229	25.6166	23.5812	130.149	166.93
ENSMUSG00000117171	NA	C230013L11Rik	lncRNA	1	40.0506	-1.60058	0.379931	0.0015887	0.0091244	ENSMUSG00000117171	8.95718	27.6104	85.5712	42.5785	16.3319	23.1521	65.7603	47.5887	16.0104	18.0327	77.8212	51.192
ENSMUSG00000025104	29877	Hdgfl3	protein_coding	2	402.474	-1.60023	0.213085	4.55731076506684e-07	4.59995366245038e-06	ENSMUSG00000025104	194.371	324.785	526.104	457.294	119.767	272.483	589.909	540.864	203.332	396.72	603.115	600.949
ENSMUSG00000025498	54123	Irf7	protein_coding	1	548.479	-1.5997	0.424872	0.00345576	0.0183317	ENSMUSG00000025498	257.967	113.348	857.297	1336.97	443.683	199.465	410.035	746.777	209.736	106.809	805.718	1093.95
ENSMUSG00000016382	102866	Pls3	protein_coding	1	1784.32	-1.5991	0.142168	2.46376063809698e-13	4.68235769301324e-12	ENSMUSG00000016382	1005.89	987.434	2356.38	2615.17	755.933	1116.65	2464.08	2389.5	835.742	1083.35	2820.35	2981.38
ENSMUSG00000114433	NA	Gm48488	lncRNA	1	184.26	-1.59839	0.261999	2.55373248057155e-05	0.000200447	ENSMUSG00000114433	118.235	74.8386	279.691	360.214	75.8266	130.008	268.844	288.278	78.4509	87.3893	230.109	219.235
ENSMUSG00000079553	100502766	Kifc1	protein_coding	1	209.689	-1.59819	0.235187	3.91009215390306e-06	3.48890801292579e-05	ENSMUSG00000079553	92.259	100.996	322.477	382.355	134.155	85.4848	299.79	319.393	83.254	55.4852	343.487	297.136
ENSMUSG00000035109	271849	Shc4	protein_coding	2	90.4342	-1.5958	0.321063	0.000365529	0.00237164	ENSMUSG00000035109	31.3501	107.535	104.587	133.697	31.4972	135.351	121.85	114.396	41.627	56.8724	120.757	85.6909
ENSMUSG00000028212	12448	Ccne2	protein_coding	2	153.931	-1.5944	0.224445	1.65142743775342e-06	1.55776318493311e-05	ENSMUSG00000028212	84.1975	91.5501	182.235	229.924	63.7721	130.008	239.832	194.015	64.0415	124.842	201.262	241.493
ENSMUSG00000031246	56726	Sh3bgrl	protein_coding	2	2566.5	-1.59352	0.247368	1.07748292708823e-05	8.98321150222221e-05	ENSMUSG00000031246	1581.84	1288.97	3395.91	3556.16	648.609	1772.03	3632.29	3789.71	1380.1	2084.86	3616.68	4050.84
ENSMUSG00000059588	54598	Calcrl	protein_coding	5	546.119	-1.59309	0.169269	6.44976473649222e-10	8.73341565897112e-09	ENSMUSG00000059588	197.058	692.439	644.161	594.396	160.986	707.031	582.172	559.167	241.757	866.957	644.038	663.27
ENSMUSG00000020844	18230	Nxn	protein_coding	2	2638.12	-1.59299	0.182218	7.83026162596306e-09	9.58140188439295e-08	ENSMUSG00000020844	932.443	1848.44	4368.88	3294.73	1428.65	2349.05	4162.24	3169.22	821.333	1761.66	4090.98	3429.86
ENSMUSG00000029223	22223	Uchl1	protein_coding	2	205.775	-1.59158	0.338925	0.000655933	0.00407117	ENSMUSG00000029223	35.8287	140.232	311.384	285.276	138.821	181.655	330.736	333.121	78.4509	123.455	281.096	229.251
ENSMUSG00000021377	110052	Dek	protein_coding	2	1195.26	-1.58957	0.212916	5.78070472062674e-07	5.74766361743469e-06	ENSMUSG00000021377	655.666	871.179	1882.57	1615.43	295.529	974.171	1727.18	1560.36	541.151	929.378	1841.55	1448.96
ENSMUSG00000032374	26432	Plod2	protein_coding	2	3728.2	-1.58776	0.125345	3.17945376987157e-16	7.69324221083334e-15	ENSMUSG00000032374	1645.43	2987.73	4924.3	4245.08	1427.87	3341.03	5862.34	5020.61	1701.9	3170.98	5171.76	5239.39
ENSMUSG00000022180	50934	Slc7a8	protein_coding	2	1717.71	-1.58774	0.246882	1.15734041535947e-05	9.59514215550707e-05	ENSMUSG00000022180	644.917	2041.71	2331.81	2426.98	1012.58	2076.57	2320.95	2406.89	483.514	1259.52	1665.11	1941.96
ENSMUSG00000024481	74574	Lvrn	protein_coding	1	415.426	-1.58563	0.256267	2.22945347473703e-05	0.000176791	ENSMUSG00000024481	146.898	147.497	539.574	669.335	287.363	284.949	628.591	765.08	225.746	203.908	427.346	658.818
ENSMUSG00000037005	170745	Xpnpep2	protein_coding	2	146.426	-1.58504	0.265272	3.83442727117424e-05	0.00029334	ENSMUSG00000037005	65.3874	130.059	189.366	205.229	86.7145	103.294	234.029	262.653	49.6322	83.2279	158.326	189.188
ENSMUSG00000062098	228662	Btbd3	protein_coding	1	1259.95	-1.58378	0.125169	3.77095897720941e-16	9.03392641326755e-15	ENSMUSG00000062098	516.83	704.064	1930.11	1741.46	598.058	888.686	2071.45	1799.22	581.177	719.921	1960.29	1608.1
ENSMUSG00000042684	74091	Npl	protein_coding	1	357.463	-1.58156	0.275059	6.8034678803042e-05	0.000503712	ENSMUSG00000042684	222.138	241.954	640.992	660.819	147.765	277.826	473.861	532.627	129.684	141.487	425.333	395.069
ENSMUSG00000034773	217216	Hrob	protein_coding	2	71.8212	-1.57844	0.360421	0.00128025	0.00752523	ENSMUSG00000034773	16.1229	89.3704	117.264	86.0087	33.4415	76.5802	131.521	67.7224	12.8083	51.3239	110.694	68.9979
ENSMUSG00000052033	109054	Pfdn4	protein_coding	2	150.967	-1.57774	0.387457	0.00223135	0.0123701	ENSMUSG00000052033	77.9275	127.153	272.56	177.978	19.0539	80.142	234.029	218.725	78.4509	142.875	211.325	171.382
ENSMUSG00000027386	70370	Fbln7	protein_coding	1	117.241	-1.57671	0.322216	0.000471655	0.0029889	ENSMUSG00000027386	37.6202	37.7826	167.973	199.268	87.1034	73.0183	181.808	196.761	40.026	49.9367	179.794	155.802
ENSMUSG00000039055	268465	Eme1	protein_coding	2	43.7381	-1.57605	0.408271	0.00321463	0.0171705	ENSMUSG00000039055	19.7058	34.8762	66.5554	67.2741	22.1647	39.1806	50.2873	59.4859	8.00519	18.0327	85.8717	53.4177
ENSMUSG00000028195	16007	Ccn1	protein_coding	5	6030.39	-1.57461	0.225446	2.7712578914788e-06	2.53362777587898e-05	ENSMUSG00000028195	1288.94	15355.7	4288.07	4134.38	1390.54	8739.04	5086.75	4886.08	1373.69	18813.7	3471.1	3536.7
ENSMUSG00000022667	57781	Cd200r1	protein_coding	1	122.641	-1.57282	0.467279	0.00699837	0.0344284	ENSMUSG00000022667	90.4676	57.4005	140.242	392.574	69.2161	53.428	125.718	311.157	65.6426	37.4525	41.5941	86.8038
ENSMUSG00000022231	20356	Sema5a	protein_coding	1	387.635	-1.56951	0.158135	1.2255791960371e-10	1.79414015892952e-09	ENSMUSG00000022231	184.518	193.999	547.497	591.842	198.316	188.779	653.735	630.55	220.943	177.553	469.611	594.272
ENSMUSG00000050953	14609	Gja1	protein_coding	2	7265.08	-1.56944	0.122776	2.79187478231693e-16	6.79802145923804e-15	ENSMUSG00000050953	2868.09	6324.95	10859.6	9308.52	2938.96	7408.69	10749.9	9383.21	3176.46	7242.21	8649.56	8270.84
ENSMUSG00000030854	19259	Ptpn5	protein_coding	2	31.4899	-1.56838	0.507146	0.0103823	0.0490391	ENSMUSG00000030854	9.8529	31.9699	43.5779	54.5005	14.7765	10.6856	61.8921	55.8252	11.2073	22.1941	40.2524	21.1445
ENSMUSG00000019139	71780	Isyna1	protein_coding	1	3554.27	-1.56769	0.415948	0.00384463	0.0201018	ENSMUSG00000019139	972.75	1970.51	5538.36	5529.25	2688.54	2854.84	4933.96	5236.59	1053.48	1599.36	5079.85	5193.76
ENSMUSG00000025912	17864	Mybl1	protein_coding	1	60.8813	-1.56598	0.367413	0.00167146	0.00955707	ENSMUSG00000025912	25.0801	58.1271	57.8398	81.7508	22.9424	33.8378	79.2992	76.8741	36.8239	34.6783	112.036	111.287
ENSMUSG00000098050	NA	Gm5345	processed_pseudogene	2	35.5816	-1.5657	0.39245	0.00269202	0.0146135	ENSMUSG00000098050	20.6015	25.4306	47.5395	54.5005	15.5542	19.5903	58.0238	42.0977	9.60623	31.904	40.9232	61.2078
ENSMUSG00000071266	74149	Zfp946	protein_coding	1	94.6529	-1.56565	0.391946	0.00266998	0.0145061	ENSMUSG00000071266	59.1174	55.9473	82.4019	143.064	19.0539	60.5518	158.598	129.954	56.0363	40.2268	171.743	159.14
ENSMUSG00000022528	15205	Hes1	protein_coding	1	328.344	-1.5656	0.183772	2.40324899848831e-08	2.78872204998863e-07	ENSMUSG00000022528	180.039	215.797	551.459	495.614	156.708	188.779	429.376	416.401	121.679	241.361	445.46	497.452
ENSMUSG00000027956	70652	Tmem144	protein_coding	1	79.3061	-1.56473	0.259528	3.84062511537601e-05	0.000293698	ENSMUSG00000027956	41.203	47.9548	89.5328	123.478	40.4408	74.7992	88.9698	127.208	36.8239	49.9367	110.023	121.303
ENSMUSG00000030759	67420	Far1	protein_coding	2	1664.79	-1.56438	0.123992	7.36263235073177e-16	1.71696942101787e-14	ENSMUSG00000030759	697.765	1990.85	2261.3	1992.68	543.618	1723.94	2280.34	1924.6	678.84	1865.69	2220.59	1797.28
ENSMUSG00000058258	319554	Idi1	protein_coding	1	215.349	-1.56427	0.22674	3.85757443003984e-06	3.44682575981672e-05	ENSMUSG00000058258	114.652	105.355	368.432	325.3	90.2142	138.913	338.472	274.55	107.27	66.5823	300.551	353.892
ENSMUSG00000021396	75124	Nxnl2	protein_coding	2	111.335	-1.56313	0.304852	0.000309674	0.00203661	ENSMUSG00000021396	32.2459	77.0184	172.727	210.338	60.6613	87.2658	152.796	161.069	56.0363	63.808	159.668	102.384
ENSMUSG00000047749	209032	Zc3hav1l	protein_coding	2	216.589	-1.5611	0.24177	1.31975556463401e-05	0.000108393	ENSMUSG00000047749	101.216	212.89	255.129	227.369	77.7709	144.256	382.957	263.568	86.4561	147.036	374.347	326.071
ENSMUSG00000024053	246707	Emilin2	protein_coding	1	7712.93	-1.55961	0.172624	4.20739394567699e-09	5.27878945400111e-08	ENSMUSG00000024053	3462.85	3662.73	10843	11691.2	4755.69	5228.82	11533.2	11072.6	3334.96	3347.15	11496.1	12126.9
ENSMUSG00000062995	15893	Ica1	protein_coding	2	33.8628	-1.55928	0.495933	0.00995343	0.0472561	ENSMUSG00000062995	22.393	10.8988	24.5621	75.7898	12.0545	17.8093	44.4849	58.5707	14.4093	23.5812	65.0747	36.7247
ENSMUSG00000097328	21944	Tnfsf12	protein_coding	1	118.121	-1.55921	0.306663	0.000346413	0.00226282	ENSMUSG00000097328	59.1174	53.041	135.488	176.275	75.0489	60.5518	152.796	177.542	48.0312	23.5812	220.046	235.928
ENSMUSG00000056492	224792	Adgrf5	protein_coding	2	1664.44	-1.55916	0.206849	6.22257675640899e-07	6.16478884502315e-06	ENSMUSG00000056492	400.386	1987.22	2034.69	1643.53	755.933	1579.69	2454.41	2041.74	707.659	2177.8	2193.75	1996.49
ENSMUSG00000032253	83946	Phip	protein_coding	1	2344.72	-1.55911	0.170702	2.95642591709488e-09	3.76802825301552e-08	ENSMUSG00000032253	1319.39	1283.16	3532.19	3284.51	810.761	1164.73	3359.58	3169.22	1296.84	1349.68	3722.67	3843.85
ENSMUSG00000057530	230857	Ece1	protein_coding	1	3568.41	-1.55852	0.0986107	1.45381785042225e-23	5.44026528562078e-22	ENSMUSG00000057530	1624.83	1929.82	5704.75	4957.85	1746.34	2186.99	5500.66	4685.66	1676.29	1972.5	5485.73	5349.56
ENSMUSG00000042942	381157	Greb1l	protein_coding	1	70.4986	-1.55763	0.399712	0.0032398	0.0172906	ENSMUSG00000042942	17.9144	31.9699	95.0791	168.611	53.6619	12.4665	100.575	100.668	35.2228	24.9684	111.365	93.481
ENSMUSG00000000530	11482	Acvrl1	protein_coding	2	501.602	-1.55713	0.210893	1.01015837470302e-06	9.77701656999533e-06	ENSMUSG00000000530	225.721	319.699	507.089	598.654	301.362	373.996	688.549	779.723	201.731	357.88	799.009	865.812
ENSMUSG00000048218	105827	Amigo2	protein_coding	2	31.7994	-1.5557	0.498017	0.0103399	0.0488508	ENSMUSG00000048218	17.0186	38.5092	26.1468	39.1723	11.2768	24.9331	69.6286	33.8612	4.80312	33.2911	32.8728	50.0791
ENSMUSG00000046591	77011	Ticrr	protein_coding	1	87.3243	-1.5541	0.314246	0.000474689	0.00300616	ENSMUSG00000046591	36.7245	63.2132	111.718	105.595	52.8842	40.9615	127.652	151.918	40.026	26.3555	129.478	161.366
ENSMUSG00000040016	19218	Ptger3	protein_coding	1	251.808	-1.55318	0.264032	5.93542473131489e-05	0.000441987	ENSMUSG00000040016	97.6333	190.366	342.285	424.934	156.319	227.96	381.023	317.563	94.4613	105.422	328.728	355.005
ENSMUSG00000028007	76561	Snx7	protein_coding	1	760.091	-1.5531	0.152691	5.97259102004192e-11	9.03091307799447e-10	ENSMUSG00000028007	446.963	378.553	1053.79	1232.22	311.861	473.729	1046.36	1149.45	424.275	435.559	1043.21	1125.11
ENSMUSG00000034751	328329	Mast4	protein_coding	2	1163.73	-1.5474	0.150554	4.27960785904421e-11	6.61608872300117e-10	ENSMUSG00000034751	472.044	882.805	1663.09	1780.63	536.619	691.003	1630.47	1436.81	614.799	962.669	1697.98	1595.85
ENSMUSG00000050530	269233	Fam171a1	protein_coding	1	1022.34	-1.54498	0.19579	2.41250185432048e-07	2.49908789190312e-06	ENSMUSG00000050530	393.22	348.762	1565.64	1468.11	577.06	532.499	1512.49	1243.71	513.933	504.916	1848.25	1759.45
ENSMUSG00000054717	97165	Hmgb2	protein_coding	2	480.332	-1.54492	0.258268	4.93760405260887e-05	0.000372277	ENSMUSG00000054717	243.635	539.855	590.283	573.959	95.2693	496.881	616.986	594.859	217.741	667.21	609.823	517.484
ENSMUSG00000031480	56229	Thsd1	protein_coding	2	127.586	-1.54234	0.288923	0.000220742	0.00149293	ENSMUSG00000031480	37.6202	117.707	132.318	168.611	78.9374	90.8277	210.82	211.404	52.8343	95.712	175.098	159.14
ENSMUSG00000020785	55984	Camkk1	protein_coding	1	76.0721	-1.54152	0.369417	0.00216516	0.0120274	ENSMUSG00000020785	49.2645	45.7751	148.957	94.5244	27.2198	32.0568	75.4309	108.905	27.2177	20.807	150.275	132.431
ENSMUSG00000020580	19878	Rock2	protein_coding	2	3864.04	-1.54107	0.161183	7.86432140267669e-10	1.05599570211602e-08	ENSMUSG00000020580	1732.32	3664.91	5219.84	4737.29	1298.38	2821	5440.7	4839.4	1959.67	4008.81	5436.75	5209.34
ENSMUSG00000022868	11625	Ahsg	protein_coding	2	79.6414	-1.54033	0.30387	0.000395544	0.00254077	ENSMUSG00000022868	32.2459	76.2918	65.763	112.407	46.2737	110.418	106.377	122.632	32.0208	69.3566	61.7203	120.19
ENSMUSG00000017830	80861	Dhx58	protein_coding	1	224.709	-1.54026	0.279853	0.000155055	0.0010793	ENSMUSG00000017830	132.566	101.722	335.154	557.779	159.041	81.923	235.963	282.787	96.0623	58.2595	282.437	372.811
ENSMUSG00000040118	12293	Cacna2d1	protein_coding	1	717.344	-1.53951	0.136901	8.29128417849655e-13	1.5032551942248e-11	ENSMUSG00000040118	291.108	487.541	965.845	980.158	381.855	505.785	1025.09	993.872	350.627	446.656	1122.37	1057.23
ENSMUSG00000020808	109212	Pimreg	protein_coding	1	143.929	-1.5391	0.277137	0.000139665	0.000983153	ENSMUSG00000020808	47.4731	76.2918	232.151	249.51	100.713	87.2658	195.347	222.386	64.0415	49.9367	203.945	198.091
ENSMUSG00000021903	78754	Galnt15	protein_coding	1	1285.44	-1.53461	0.212223	1.95517641067773e-06	1.82467381893554e-05	ENSMUSG00000021903	669.102	555.84	1850.87	2504.47	583.281	439.891	1686.56	2023.43	883.773	819.795	1549.72	1858.49
ENSMUSG00000117183	NA	Gm20008	processed_pseudogene	1	66.6092	-1.53427	0.300605	0.000380141	0.00245654	ENSMUSG00000117183	25.9758	44.3219	91.1175	74.0867	29.9418	28.4949	98.6405	107.075	36.8239	44.3882	116.061	102.384
ENSMUSG00000043998	217664	Mgat2	protein_coding	2	1986.26	-1.53254	0.15649	3.72121954221659e-10	5.20297090084432e-09	ENSMUSG00000043998	1050.68	1594.13	3046.49	2651.79	655.608	1725.73	2821.89	2544.17	936.607	1654.85	2583.53	2569.61
ENSMUSG00000095362	329575	Gm14325	protein_coding	1	106.794	-1.53124	0.320304	0.000740553	0.00455683	ENSMUSG00000095362	68.0746	58.1271	121.226	117.517	34.9969	56.9899	135.389	157.409	54.4353	62.4209	204.616	210.332
ENSMUSG00000060336	245174	Zfp937	protein_coding	1	63.8343	-1.53066	0.40096	0.00407483	0.0211451	ENSMUSG00000060336	34.0373	39.2358	48.3319	70.6804	24.8867	39.1806	83.1674	81.4499	28.8187	47.1625	135.516	133.544
ENSMUSG00000024074	50766	Crim1	protein_coding	2	735.352	-1.52964	0.140836	5.30750248892507e-12	9.06925358926143e-11	ENSMUSG00000024074	373.515	544.215	1036.36	1004.85	337.526	436.329	1061.84	1112.84	336.218	613.112	1013.69	953.729
ENSMUSG00000034382	224833	AI661453	protein_coding	1	28.3143	-1.52927	0.481169	0.010421	0.049186	ENSMUSG00000034382	8.06147	12.352	37.2393	28.1018	12.8322	8.90467	40.6167	50.3342	14.4093	23.5812	61.0494	42.289
ENSMUSG00000091549	NA	Gm6548	processed_pseudogene	1	271.127	-1.52925	0.214489	2.74503354298664e-06	2.51084096075458e-05	ENSMUSG00000091549	203.328	123.52	337.531	462.403	129.488	172.751	334.604	399.928	134.487	116.519	302.564	536.403
ENSMUSG00000007805	13345	Twist2	protein_coding	2	424.179	-1.52835	0.196855	4.28406184200201e-07	4.33547956536776e-06	ENSMUSG00000007805	162.125	321.152	621.183	619.944	264.421	263.578	499.005	575.64	172.912	341.234	634.646	614.304
ENSMUSG00000020649	20135	Rrm2	protein_coding	2	787.43	-1.52811	0.196361	4.06127271467481e-07	4.11648896838089e-06	ENSMUSG00000020649	350.226	608.154	1208.3	1159.84	423.073	781.83	1040.56	1022.24	268.974	470.237	1172.01	943.713
ENSMUSG00000017716	11799	Birc5	protein_coding	1	201.318	-1.52736	0.177902	3.09421861850536e-08	3.54366947240332e-07	ENSMUSG00000017716	99.4247	118.434	327.231	294.644	106.546	101.513	309.46	284.617	78.4509	95.712	319.335	280.443
ENSMUSG00000048497	216829	Mmgt2	protein_coding	1	127.704	-1.52728	0.230925	1.14069544983692e-05	9.47749072327928e-05	ENSMUSG00000048497	69.866	70.4791	175.104	154.986	68.4384	71.2374	191.479	196.761	43.228	72.1308	207.3	211.445
ENSMUSG00000037474	76843	Dtl	protein_coding	1	180.278	-1.52709	0.232939	1.32981398397157e-05	0.000109126	ENSMUSG00000037474	97.6333	106.082	276.522	227.369	76.9932	103.294	232.095	283.702	89.6581	61.0338	330.74	278.217
ENSMUSG00000019853	56016	Hebp2	protein_coding	1	94.7355	-1.52544	0.304409	0.00048236	0.00305173	ENSMUSG00000019853	58.2217	55.2207	155.296	146.47	33.8303	35.6187	123.784	109.82	44.8291	31.904	180.465	161.366
ENSMUSG00000028369	64817	Svep1	protein_coding	1	15583.8	-1.52479	0.213762	2.83332553883524e-06	2.58547650422351e-05	ENSMUSG00000028369	6371.24	3088.73	20431.7	23698.4	11998.1	5072.1	23530.6	25643.9	8443.88	4007.42	24056.2	30664
ENSMUSG00000026669	70024	Mcm10	protein_coding	2	95.465	-1.52475	0.314341	0.000667078	0.00413503	ENSMUSG00000026669	26.8716	102.449	123.603	150.728	58.717	76.5802	121.85	123.548	38.4249	55.4852	144.909	122.416
ENSMUSG00000044629	380686	Cnrip1	protein_coding	1	324.329	-1.52353	0.161072	1.50590404110924e-09	1.96602441715878e-08	ENSMUSG00000044629	169.291	154.763	461.134	507.536	179.262	213.712	460.322	466.735	156.902	195.585	405.878	520.823
ENSMUSG00000000739	57429	Sult5a1	protein_coding	1	151.602	-1.52294	0.280463	0.000202618	0.00137856	ENSMUSG00000000739	62.7003	58.8537	250.375	224.815	72.3269	26.714	251.436	239.774	104.067	83.2279	191.199	253.734
ENSMUSG00000031596	11988	Slc7a2	protein_coding	1	489.696	-1.5189	0.157976	9.08525284036861e-10	1.21151344678645e-08	ENSMUSG00000031596	244.531	321.152	572.059	705.952	228.646	288.511	736.902	712	300.995	332.911	612.507	820.184
ENSMUSG00000030259	71323	Rassf8	protein_coding	2	2480.53	-1.51825	0.133788	8.27717579931472e-13	1.5032551942248e-11	ENSMUSG00000030259	1041.72	2555.41	3891.9	3301.54	998.578	2071.23	3409.87	2869.05	1013.46	2679.94	3234.95	2698.71
ENSMUSG00000034037	232237	Fgd5	protein_coding	2	167.492	-1.51751	0.263148	9.87054434088763e-05	0.000712221	ENSMUSG00000034037	60.0131	110.441	209.966	172.869	75.8266	106.856	301.724	286.447	91.2592	158.133	216.021	220.348
ENSMUSG00000028159	26377	Dapp1	protein_coding	1	98.5392	-1.51513	0.33333	0.00125015	0.00735948	ENSMUSG00000028159	58.2217	103.902	122.811	115.814	36.9412	46.3043	152.796	139.105	38.4249	45.7753	161.009	161.366
ENSMUSG00000026958	83768	Dpp7	protein_coding	1	1136.45	-1.5126	0.179731	6.54199405664577e-08	7.23893199081794e-07	ENSMUSG00000026958	525.787	486.814	1719.35	1776.38	757.877	589.489	1520.22	1609.78	525.141	388.397	1800.62	1937.51
ENSMUSG00000030465	234353	Psd3	protein_coding	1	328.062	-1.51199	0.166663	7.16246281900019e-09	8.79211662886679e-08	ENSMUSG00000030465	211.39	154.037	365.262	648.897	208.815	110.418	404.232	581.131	184.119	110.97	416.612	540.854
ENSMUSG00000041483	226442	Zfp281	protein_coding	2	919.068	-1.50969	0.237888	2.60533326885696e-05	0.000204	ENSMUSG00000041483	463.086	979.441	1191.66	1026.14	218.536	826.354	1429.32	1276.66	491.519	729.631	1235.75	1160.72
ENSMUSG00000078956	NA	Gm14221	lncRNA	2	45.4044	-1.50934	0.443921	0.00820233	0.0395848	ENSMUSG00000078956	16.1229	39.2358	92.7021	75.7898	16.3319	40.9615	65.7603	39.3522	22.4145	43.0011	30.8601	62.3207
ENSMUSG00000070436	12406	Serpinh1	protein_coding	1	28757.9	-1.50843	0.138236	6.53739494372107e-12	1.1082577609158e-10	ENSMUSG00000070436	14005.5	22036	42159.7	39198.7	16280.2	20377.5	40912.6	40265.5	11173.6	17475.1	40861.5	40349.3
ENSMUSG00000044022	93892	Pcdhb21	protein_coding	1	42.3725	-1.50817	0.346575	0.00182924	0.010355	ENSMUSG00000044022	17.0186	18.8913	52.2935	60.4615	22.9424	12.4665	54.1555	80.5347	30.4197	19.4198	66.4164	73.4494
ENSMUSG00000028082	27059	Sh3d19	protein_coding	1	1331.31	-1.50698	0.206138	2.0343576595136e-06	1.89582104476584e-05	ENSMUSG00000028082	608.193	534.769	1597.33	1751.68	826.704	737.307	1874.17	1926.43	677.239	484.109	2413.8	2544.02
ENSMUSG00000068882	20823	Ssb	protein_coding	2	2146.54	-1.50636	0.234302	2.17268524960865e-05	0.000172502	ENSMUSG00000068882	1207.43	1467.71	3501.29	2811.04	504.733	1718.6	3243.53	2698.83	1047.08	1993.31	2912.93	2651.97
ENSMUSG00000032440	21813	Tgfbr2	protein_coding	1	21060.6	-1.50576	0.152547	4.30659482257943e-10	5.96528259893732e-09	ENSMUSG00000032440	9450.72	8633.32	32017.1	32427.8	12643.2	13043.6	31095	31292.3	10815	9768.18	30040.3	31500.9
ENSMUSG00000026399	13136	Cd55	protein_coding	2	605.562	-1.50502	0.257843	9.13744539600186e-05	0.000662293	ENSMUSG00000026399	334.999	568.919	821.642	1058.5	262.866	637.574	851.016	898.694	214.539	583.982	555.483	478.534
ENSMUSG00000021806	18074	Nid2	protein_coding	2	7564.99	-1.50267	0.181807	1.20238895978415e-07	1.28982935691511e-06	ENSMUSG00000021806	3002.45	5838.86	12996.5	10195.9	3845.77	5132.65	14173.3	10466.8	2821.03	5604.01	9213.1	7489.61
ENSMUSG00000030319	67088	Cand2	protein_coding	1	88.1342	-1.50205	0.313373	0.00083776	0.0050965	ENSMUSG00000030319	32.2459	50.8612	148.165	121.775	54.4396	58.7708	152.796	95.1774	28.8187	33.2911	128.808	152.463
ENSMUSG00000029919	54486	Hpgds	protein_coding	1	69.5655	-1.50136	0.426927	0.00714269	0.0350848	ENSMUSG00000029919	37.6202	55.2207	69.7247	215.447	48.2179	48.0852	63.8262	121.717	38.4249	40.2268	26.164	70.1108
ENSMUSG00000022575	69146	Gsdmd	protein_coding	1	250.36	-1.49725	0.229452	1.83452196166259e-05	0.000147533	ENSMUSG00000022575	120.026	94.4565	347.039	438.559	192.483	112.199	326.867	382.54	97.6633	80.4536	395.815	416.213
ENSMUSG00000039004	12161	Bmp6	protein_coding	2	196.164	-1.49686	0.286058	0.000359633	0.0023381	ENSMUSG00000039004	76.1361	180.194	201.251	207.783	100.713	108.637	205.017	293.769	104.067	241.361	291.159	343.877
ENSMUSG00000033436	67416	Armcx2	protein_coding	2	800.902	-1.49576	0.15272	6.78797239137242e-10	9.18493054695236e-09	ENSMUSG00000033436	370.827	762.191	1142.53	863.493	348.413	571.68	1189.49	1001.19	337.819	628.37	1216.29	1178.53
ENSMUSG00000039062	16790	Anpep	protein_coding	1	631.549	-1.49559	0.244987	5.22272816894614e-05	0.000392854	ENSMUSG00000039062	380.68	360.388	815.303	917.142	415.685	381.12	673.076	798.026	209.736	310.717	1029.12	1287.59
ENSMUSG00000034413	240055	Neurl1b	protein_coding	1	68.914	-1.49523	0.392864	0.00474718	0.024256	ENSMUSG00000034413	17.9144	51.5878	80.0249	95.3759	40.8297	19.5903	131.521	89.6864	35.2228	23.5812	124.782	116.851
ENSMUSG00000103009	NA	Gm56350	TEC	1	71.6116	-1.49508	0.306118	0.000729481	0.00449587	ENSMUSG00000103009	45.6816	35.6028	104.587	130.29	39.2743	48.0852	81.2333	88.7712	24.0156	29.1298	111.365	121.303
ENSMUSG00000004837	71520	Grap	protein_coding	1	57.6961	-1.49312	0.42419	0.007319	0.0358323	ENSMUSG00000004837	22.393	21.0711	77.6479	100.485	44.3294	16.0284	110.245	123.548	17.6114	36.0654	61.7203	61.2078
ENSMUSG00000036862	233651	Dchs1	protein_coding	1	235.543	-1.49265	0.327948	0.00137655	0.00803738	ENSMUSG00000036862	51.9517	138.778	277.314	353.402	181.984	162.065	361.682	343.188	113.674	91.5507	370.322	380.601
ENSMUSG00000058748	233987	Zfp958	protein_coding	1	143.437	-1.4922	0.348937	0.00223834	0.0124018	ENSMUSG00000058748	103.008	103.176	143.411	164.353	36.1635	87.2658	176.006	200.422	67.2436	98.4863	275.729	265.976
ENSMUSG00000033386	20321	Frrs1	protein_coding	1	1026.49	-1.49216	0.124004	7.17825379384136e-14	1.41433573984983e-12	ENSMUSG00000033386	515.934	594.349	1388.95	1418.72	568.894	733.745	1409.98	1464.27	478.71	672.759	1474.58	1596.97
ENSMUSG00000026970	56878	Rbms1	protein_coding	2	3160.76	-1.49216	0.130852	1.15323678925858e-12	2.05612642324967e-11	ENSMUSG00000026970	1391.05	3308.88	4482.19	3646.43	1046.8	3568.99	4338.25	3750.36	1450.54	3401.25	3893.07	3651.32
ENSMUSG00000027603	207182	Ggt7	protein_coding	1	295.34	-1.4921	0.26475	0.000156696	0.00109032	ENSMUSG00000027603	95.8419	177.288	414.386	434.301	216.981	188.779	363.616	367.897	110.472	173.391	519.256	481.872
ENSMUSG00000040867	380785	Begain	protein_coding	2	195.101	-1.49115	0.242567	4.87836908594688e-05	0.000368242	ENSMUSG00000040867	77.0318	215.797	268.598	275.909	113.545	170.97	226.293	248.01	56.0363	163.681	297.197	228.138
ENSMUSG00000071281	235907	Zfp65	protein_coding	1	208.527	-1.49038	0.327084	0.00137898	0.00804431	ENSMUSG00000071281	106.59	125.7	183.027	236.737	54.8285	131.789	311.394	311.157	150.498	148.423	358.246	383.94
ENSMUSG00000054074	72668	Skida1	protein_coding	1	50.5269	-1.4896	0.375604	0.00377875	0.0198056	ENSMUSG00000054074	32.2459	20.3445	83.9865	65.571	13.6099	14.2475	98.6405	65.892	22.4145	9.70992	103.985	75.6751
ENSMUSG00000045751	212377	Mms22l	protein_coding	1	168.269	-1.48949	0.221122	1.14128486994155e-05	9.47830948546296e-05	ENSMUSG00000045751	94.0504	90.097	260.675	225.666	61.439	112.199	245.634	246.18	99.2644	74.9051	257.615	251.508
ENSMUSG00000038607	14700	Gng10	protein_coding	2	833.36	-1.48909	0.217358	8.48115036992808e-06	7.17941834690668e-05	ENSMUSG00000038607	523.1	542.762	1228.11	1187.09	232.535	577.023	1257.18	1149.45	430.679	511.851	1263.25	1097.29
ENSMUSG00000029910	56150	Mad2l1	protein_coding	1	340.86	-1.4878	0.217172	8.58328596338963e-06	7.25315836617463e-05	ENSMUSG00000029910	194.371	136.599	535.612	516.052	146.598	258.235	489.334	474.057	177.715	135.939	513.889	511.92
ENSMUSG00000034349	70099	Smc4	protein_coding	2	1192.07	-1.48739	0.198511	1.47672631351211e-06	1.40325336553176e-05	ENSMUSG00000034349	767.631	817.412	1510.97	1607.77	379.133	792.516	1748.45	1653.71	606.794	868.344	1760.37	1791.72
ENSMUSG00000041773	13803	Enc1	protein_coding	2	6155.81	-1.48721	0.111119	1.32739561518378e-16	3.28598486327995e-15	ENSMUSG00000041773	3055.3	5623.79	8347.94	8215.1	2660.15	5287.59	7496.67	7391.81	3013.15	5647.01	8042.42	9088.8
ENSMUSG00000031328	192176	Flna	protein_coding	2	18350.4	-1.48655	0.153304	1.13351685865246e-09	1.49706409190973e-08	ENSMUSG00000031328	6729.53	15429.8	28186.2	23643	10523.6	13487	27414.3	22689.7	7033.36	15057.3	26949	23062
ENSMUSG00000054256	17690	Msi1	protein_coding	2	203.915	-1.4857	0.272029	0.000238184	0.00160247	ENSMUSG00000054256	56.4303	255.033	308.215	203.525	105.768	170.97	222.425	215.979	88.0571	221.941	267.007	331.635
ENSMUSG00000051147	17961	Nat2	protein_coding	1	97.5097	-1.48181	0.293998	0.000578109	0.0036219	ENSMUSG00000051147	73.4489	47.2282	121.226	166.056	36.5523	53.428	116.048	120.802	48.0312	52.711	154.301	180.285
ENSMUSG00000027070	14725	Lrp2	protein_coding	1	93.3412	-1.47988	0.371366	0.00381489	0.0199679	ENSMUSG00000027070	45.6816	45.0485	124.395	202.674	64.5498	92.6086	114.113	149.172	33.6218	29.1298	113.377	105.723
ENSMUSG00000031217	13641	Efnb1	protein_coding	2	832.207	-1.47739	0.13395	7.64045356643986e-12	1.28286537316859e-10	ENSMUSG00000031217	401.282	703.338	1042.7	1180.28	452.238	626.889	1065.7	1096.37	390.653	565.95	1203.55	1257.54
ENSMUSG00000027959	72776	Sass6	protein_coding	1	92.7185	-1.47724	0.306428	0.000904773	0.00546629	ENSMUSG00000027959	65.3874	47.9548	179.858	110.704	38.1077	55.209	112.179	143.681	32.0208	40.2268	131.491	155.802
ENSMUSG00000001228	18140	Uhrf1	protein_coding	1	406.765	-1.47694	0.224933	1.96159960172564e-05	0.000156904	ENSMUSG00000001228	187.205	237.594	474.603	644.639	291.252	210.15	634.394	619.568	171.311	142.875	623.241	644.351
ENSMUSG00000064373	20363	Selenop	protein_coding	1	42807.7	-1.47689	0.187179	5.18923550820925e-07	5.18896677514305e-06	ENSMUSG00000064373	26181	19881.6	63970.8	63069.9	18465.5	31257.2	58745.2	55834.4	21442.7	18852.5	65687.2	70304.4
ENSMUSG00000007379	329727	Dennd2c	protein_coding	1	129.308	-1.4757	0.277559	0.000343275	0.00224384	ENSMUSG00000007379	60.9089	78.4715	161.634	162.65	43.5517	65.8946	176.006	176.627	88.0571	80.4536	248.223	209.219
ENSMUSG00000004267	13807	Eno2	protein_coding	1	337.852	-1.47516	0.23361	3.6964361263762e-05	0.00028357	ENSMUSG00000004267	155.855	288.456	318.515	504.13	218.536	260.016	404.232	413.656	140.891	220.554	530.66	598.724
ENSMUSG00000051341	22710	Zfp52	protein_coding	5	284.308	-1.47363	0.319553	0.00135598	0.00793172	ENSMUSG00000051341	75.2403	353.122	437.364	147.322	33.8303	427.424	464.19	187.609	99.2644	538.207	377.701	270.427
ENSMUSG00000041390	16543	Mdfic	protein_coding	2	1645.82	-1.47251	0.14592	3.351641836654e-10	4.69984402497836e-09	ENSMUSG00000041390	777.484	1288.24	2386.49	2213.23	623.333	1111.3	2587.86	2109.46	907.789	1012.61	2577.49	2154.51
ENSMUSG00000037613	79201	Tnfrsf23	protein_coding	2	604.194	-1.46872	0.235917	4.81298109585321e-05	0.000363591	ENSMUSG00000037613	308.127	526.05	829.565	725.538	346.858	651.822	733.034	675.393	160.104	481.335	823.161	989.341
ENSMUSG00000037224	231125	Zfyve28	protein_coding	1	94.538	-1.46859	0.285898	0.000515296	0.0032484	ENSMUSG00000037224	41.203	54.4941	155.296	131.993	34.9969	53.428	123.784	144.596	62.4405	34.6783	181.807	115.738
ENSMUSG00000056220	18783	Pla2g4a	protein_coding	2	339.924	-1.46675	0.177812	1.9789986937391e-07	2.06330916724667e-06	ENSMUSG00000056220	170.186	398.17	396.163	376.394	111.601	373.996	440.981	430.129	137.689	435.559	438.751	369.473
ENSMUSG00000030978	20133	Rrm1	protein_coding	1	1424.99	-1.46509	0.13758	4.53621573079471e-11	6.9681614595e-10	ENSMUSG00000030978	769.422	685.173	1968.14	2208.97	863.645	726.621	1715.57	2002.39	742.882	668.597	2278.95	2469.46
ENSMUSG00000031327	12212	Chic1	protein_coding	1	144.175	-1.4649	0.250462	0.000117783	0.000838904	ENSMUSG00000031327	68.0746	128.606	137.072	181.385	71.1603	83.7039	212.754	197.676	78.4509	106.809	214.008	250.396
ENSMUSG00000052539	99470	Magi3	protein_coding	2	494.032	-1.46067	0.146245	6.0909784220421e-10	8.31171041351314e-09	ENSMUSG00000052539	212.285	486.088	649.707	588.435	212.703	466.605	649.867	570.149	252.964	434.172	680.936	724.478
ENSMUSG00000013921	76686	Clip3	protein_coding	1	713.744	-1.45981	0.234828	5.27497677776098e-05	0.000396475	ENSMUSG00000013921	298.274	349.489	846.204	919.696	531.175	322.349	883.896	1028.65	341.021	323.202	1282.04	1438.94
ENSMUSG00000027550	71710	Lrrcc1	protein_coding	1	212.498	-1.45835	0.252133	0.000142369	0.00100073	ENSMUSG00000027550	124.505	134.419	230.567	295.495	96.047	69.4564	276.58	349.594	132.886	163.681	310.614	366.134
ENSMUSG00000029913	70779	Prdm5	protein_coding	2	282.489	-1.45679	0.20172	4.29758818528247e-06	3.80651973713849e-05	ENSMUSG00000029913	177.352	253.579	406.463	388.316	114.323	199.465	359.748	374.303	123.28	173.391	407.891	411.762
ENSMUSG00000057982	235047	Zfp809	protein_coding	1	487.638	-1.45651	0.258247	0.000197049	0.00134351	ENSMUSG00000057982	262.445	503.526	651.292	578.217	155.931	242.207	636.328	635.126	275.379	334.299	799.009	777.895
ENSMUSG00000039994	21853	Timeless	protein_coding	1	208.948	-1.45553	0.232248	4.8443892867661e-05	0.000365821	ENSMUSG00000039994	99.4247	159.123	235.321	255.471	114.712	156.722	322.999	326.715	97.6633	91.5507	329.399	318.281
ENSMUSG00000029798	67138	Herc6	protein_coding	1	52.9704	-1.45454	0.38048	0.00543117	0.0274602	ENSMUSG00000029798	37.6202	26.8838	51.5012	117.517	33.0526	42.7424	32.8802	64.0617	27.2177	18.0327	61.7203	122.416
ENSMUSG00000039153	12393	Runx2	protein_coding	2	614.962	-1.4545	0.212883	1.22024007110032e-05	0.000100731	ENSMUSG00000039153	188.997	445.399	995.954	855.829	343.358	486.195	881.962	706.509	345.824	474.399	722.53	932.584
ENSMUSG00000026020	55989	Nop58	protein_coding	2	1731.09	-1.45195	0.224244	3.03779480473444e-05	0.000235759	ENSMUSG00000026020	917.216	2194.3	2579.81	1950.1	395.076	2046.29	2156.55	1823.93	653.224	2330.38	1916.68	1809.53
ENSMUSG00000026674	18214	Ddr2	protein_coding	2	8401.46	-1.45157	0.114374	1.04022886036864e-14	2.21697340671723e-13	ENSMUSG00000026674	3668.86	6336.58	10966.6	10305.7	4350.89	6290.26	11844.6	11247.4	4358.03	6472.35	12311.9	12664.4
ENSMUSG00000006678	18968	Pola1	protein_coding	2	232.392	-1.45027	0.203616	5.97972091192846e-06	5.18932274554726e-05	ENSMUSG00000006678	148.689	145.318	328.815	298.901	91.3808	179.874	309.46	314.818	100.865	159.52	364.955	346.102
ENSMUSG00000021281	21928	Tnfaip2	protein_coding	2	5144.62	-1.44798	0.171413	1.36921997794257e-07	1.45745692139433e-06	ENSMUSG00000021281	2097.77	4408.21	7407.45	6796.39	3086.73	5264.44	6682.41	6564.5	1870.01	3946.39	7219.93	6391.21
ENSMUSG00000031562	320685	Dctd	protein_coding	1	188.24	-1.44768	0.215392	1.72041681044961e-05	0.000138878	ENSMUSG00000031562	88.6761	117.707	274.145	225.666	90.9919	153.16	241.766	234.283	100.865	106.809	293.171	331.635
ENSMUSG00000008333	20639	Snrpb2	protein_coding	2	473.33	-1.4473	0.236982	7.49434169925463e-05	0.000548553	ENSMUSG00000008333	306.336	388.725	728.147	613.131	129.1	395.367	587.974	633.296	227.347	441.108	601.773	627.658
ENSMUSG00000057716	434008	Tmem178b	protein_coding	1	87.7648	-1.44614	0.238601	8.40143639890129e-05	0.000611471	ENSMUSG00000057716	48.3688	21.7977	148.165	158.392	50.9399	17.8093	131.521	141.851	48.0312	19.4198	145.579	121.303
ENSMUSG00000046598	71911	Bdh1	protein_coding	2	116.524	-1.44607	0.247249	0.000134931	0.000952262	ENSMUSG00000046598	47.4731	90.097	163.219	154.986	66.4941	87.2658	179.874	141.851	38.4249	67.9694	202.604	158.027
ENSMUSG00000043903	195209	Zfp469	protein_coding	1	419.638	-1.44577	0.21689	2.00789998109357e-05	0.000160341	ENSMUSG00000043903	166.604	275.377	593.452	597.803	282.697	363.311	483.532	549.1	174.513	256.619	649.405	643.238
ENSMUSG00000051579	66684	Tceal8	protein_coding	2	1082.66	-1.44169	0.16757	9.16763632047453e-08	1.00010107181945e-06	ENSMUSG00000051579	624.316	706.244	1569.6	1313.97	390.41	861.972	1620.8	1385.56	529.944	860.021	1554.41	1574.71
ENSMUSG00000038156	233744	Spon1	protein_coding	1	10958.5	-1.4413	0.159496	2.29763736483123e-08	2.67259517334496e-07	ENSMUSG00000038156	4835.09	6266.82	17107.1	17556	6965.16	6527.12	16666.4	17059.6	5547.6	6482.06	12986.1	13502.4
ENSMUSG00000005233	66442	Spc25	protein_coding	2	154.898	-1.44013	0.233804	7.03385771101967e-05	0.000518781	ENSMUSG00000005233	97.6333	124.247	217.89	195.01	55.2173	121.104	195.347	206.828	67.2436	105.422	256.944	215.897
ENSMUSG00000055254	18212	Ntrk2	protein_coding	1	2229.4	-1.43985	0.151204	4.58043512155986e-09	5.72821384470203e-08	ENSMUSG00000055254	1013.95	1371.8	3993.32	3255.56	986.523	972.39	3775.42	2672.29	1149.55	1385.74	3414.07	2762.14
ENSMUSG00000002055	54141	Spag5	protein_coding	1	189.413	-1.43981	0.252279	0.000191596	0.00130864	ENSMUSG00000002055	85.989	134.419	269.391	249.51	122.878	97.9514	270.778	291.938	73.6478	67.9694	324.702	283.782
ENSMUSG00000060935	103266	Tmem263	protein_coding	2	1534.81	-1.43909	0.140001	3.10351900205842e-10	4.36459201826264e-09	ENSMUSG00000060935	814.208	1257	2216.93	1851.31	558.784	1214.6	2272.6	1800.13	709.26	1299.74	2358.79	2064.37
ENSMUSG00000021537	12626	Cetn3	protein_coding	2	498.332	-1.43823	0.259839	0.000278059	0.00184567	ENSMUSG00000021537	336.79	330.598	700.416	699.14	123.267	384.682	645.998	709.255	270.575	413.365	703.746	662.157
ENSMUSG00000026980	17076	Ly75	protein_coding	2	74.6797	-1.43683	0.28277	0.000692285	0.00428028	ENSMUSG00000026980	31.3501	95.9097	87.9482	87.7118	30.7195	94.3895	90.9039	98.8381	38.4249	55.4852	86.5426	97.9325
ENSMUSG00000026556	93840	Vangl2	protein_coding	1	107.003	-1.43594	0.299811	0.00119739	0.00708348	ENSMUSG00000026556	38.5159	41.4155	118.849	126.032	62.2167	62.3327	146.994	194.931	83.254	51.3239	152.288	205.881
ENSMUSG00000036501	225358	Fam13b	protein_coding	2	556.808	-1.43453	0.194641	3.63566403797031e-06	3.26364653227191e-05	ENSMUSG00000036501	197.954	738.214	710.716	698.288	241.867	477.29	740.77	737.625	312.202	590.918	593.722	642.125
ENSMUSG00000000555	16402	Itga5	protein_coding	2	6961.55	-1.4343	0.235736	8.73399382742903e-05	0.000634718	ENSMUSG00000000555	2278.71	9697.78	11270.8	9132.25	4011.03	5880.65	8968.54	7378.08	2066.94	7540.44	8169.89	7143.51
ENSMUSG00000037621	71093	Atoh8	protein_coding	1	534.398	-1.43366	0.189476	2.15036967635313e-06	1.99359084248658e-05	ENSMUSG00000037621	244.531	296.448	759.84	780.039	363.968	340.158	711.759	659.836	238.555	289.91	782.909	944.826
ENSMUSG00000032555	235559	Topbp1	protein_coding	1	1213.05	-1.43361	0.133849	6.80501348116648e-11	1.02334895099567e-09	ENSMUSG00000032555	694.182	772.363	1783.53	1729.54	589.892	591.27	1785.2	1709.53	619.602	578.434	1928.09	1775.03
ENSMUSG00000002897	16172	Il17ra	protein_coding	2	2326.38	-1.43282	0.195874	4.29211396877358e-06	3.80516201207755e-05	ENSMUSG00000002897	878.7	1882.59	2651.91	2980.5	1541.42	2730.17	2883.78	3344.02	976.633	2012.73	2867.98	3166.11
ENSMUSG00000032186	50876	Tmod2	protein_coding	1	158.553	-1.43133	0.395343	0.00797827	0.0386382	ENSMUSG00000032186	51.0559	46.5017	147.373	140.509	69.2161	126.446	237.898	238.859	107.27	112.358	317.994	307.152
ENSMUSG00000028173	68151	Wls	protein_coding	1	2661.91	-1.43082	0.127629	1.01975416881208e-11	1.68582476417744e-10	ENSMUSG00000028173	1538.84	1424.11	3643.91	3907.01	1417.37	1576.13	3730.93	3618.57	1381.7	1204.03	4166.79	4333.51
ENSMUSG00000079555	231123	Haus3	protein_coding	2	224.783	-1.42988	0.270894	0.000492978	0.00311585	ENSMUSG00000079555	142.419	135.872	254.337	260.581	64.9387	190.56	350.077	296.514	108.871	187.263	370.993	334.974
ENSMUSG00000037868	13654	Egr2	protein_coding	2	1568.35	-1.42912	0.218123	3.07528399239409e-05	0.000238477	ENSMUSG00000037868	649.396	1326.02	1905.54	2044.62	974.469	1291.18	2554.98	2810.48	709.26	1346.9	1516.84	1690.45
ENSMUSG00000036402	14701	Gng12	protein_coding	2	5018.7	-1.42817	0.135181	1.32532111492825e-10	1.93428763478077e-09	ENSMUSG00000036402	2835.84	3526.86	7140.44	6509.41	1963.71	3747.09	6922.24	6709.09	2689.74	3910.32	7061.61	7208.05
ENSMUSG00000074220	233060	Zfp382	protein_coding	1	78.1909	-1.42752	0.285619	0.000855974	0.00520075	ENSMUSG00000074220	36.7245	81.3779	72.894	119.22	42.774	46.3043	100.575	103.414	43.228	58.2595	103.314	130.206
ENSMUSG00000023191	14789	P3h3	protein_coding	1	3362.73	-1.42696	0.138846	3.9521895017521e-10	5.50200627897125e-09	ENSMUSG00000023191	1503.02	2160.15	4850.62	4921.23	2116.53	2350.83	4819.84	4837.57	1570.62	1953.08	4815.52	4453.7
ENSMUSG00000046318	320924	Ccbe1	protein_coding	1	134.142	-1.42619	0.2856	0.000869596	0.00527522	ENSMUSG00000046318	59.1174	85.0108	108.549	170.314	88.6588	135.351	206.952	222.386	65.6426	91.5507	146.921	229.251
ENSMUSG00000039217	16173	Il18	protein_coding	1	49.0027	-1.42591	0.348266	0.00405236	0.0210398	ENSMUSG00000039217	26.8716	21.0711	91.1175	73.2351	19.0539	28.4949	56.0897	77.7892	35.2228	20.807	60.3785	77.9008
ENSMUSG00000029201	22235	Ugdh	protein_coding	5	14827	-1.42567	0.140213	6.03678643044144e-10	8.24358622244652e-09	ENSMUSG00000029201	2427.4	26593.1	25089	6713.78	2169.42	27513.7	22329.5	6034.61	2204.63	32937.4	18092.8	5819.19
ENSMUSG00000037466	104732	Tedc1	protein_coding	1	123.601	-1.42474	0.254536	0.000268047	0.00178967	ENSMUSG00000037466	55.5345	61.0334	184.612	181.385	81.6594	55.209	199.215	182.118	41.627	45.7753	231.451	163.592
ENSMUSG00000071180	75616	Smim15	protein_coding	2	710.08	-1.4237	0.265388	0.000432541	0.0027586	ENSMUSG00000071180	460.399	393.084	981.692	843.907	173.818	575.242	1036.69	985.635	393.855	532.658	1073.4	1070.58
ENSMUSG00000102516	NA	Gm38340	TEC	2	63.0039	-1.42362	0.300032	0.00138715	0.00808225	ENSMUSG00000102516	25.9758	61.0334	79.2326	89.4149	32.2749	42.7424	67.6944	71.383	36.8239	61.0338	77.1504	111.287
ENSMUSG00000021725	52552	Parp8	protein_coding	2	246.736	-1.42328	0.2034	1.0816856146744e-05	9.01435802060772e-05	ENSMUSG00000021725	101.216	268.838	310.592	306.565	125.989	217.274	390.694	280.956	100.865	172.004	350.866	334.974
ENSMUSG00000027134	99010	Lpcat4	protein_coding	1	101.786	-1.4229	0.262888	0.000395185	0.00254077	ENSMUSG00000027134	41.203	34.8762	163.219	149.025	64.5498	39.1806	176.006	115.311	46.4301	34.6783	177.781	179.172
ENSMUSG00000001833	235072	Septin7	protein_coding	2	3060.64	-1.4228	0.196389	5.7450385148564e-06	5.00816924078385e-05	ENSMUSG00000001833	1863.99	2128.18	4564.59	4033.04	926.251	2233.29	4347.92	4012.09	1660.28	2531.51	4184.23	4242.26
ENSMUSG00000013698	18611	Pea15a	protein_coding	1	1580.9	-1.42194	0.151128	9.09514456934502e-09	1.10660457775352e-07	ENSMUSG00000013698	766.735	1102.23	1854.04	2175.76	1051.07	1132.67	2038.57	2319.03	726.871	1037.57	2275.6	2490.6
ENSMUSG00000048922	108912	Cdca2	protein_coding	1	131.788	-1.41973	0.224808	5.8136618847517e-05	0.000433756	ENSMUSG00000048922	59.1174	67.5727	169.558	188.197	68.4384	51.6471	201.149	209.573	94.4613	54.0981	210.654	206.994
ENSMUSG00000024165	52009	Jpt2	protein_coding	2	641.631	-1.41858	0.151183	1.04808447347646e-08	1.26642447424011e-07	ENSMUSG00000024165	352.017	491.174	989.615	865.196	248.089	441.672	916.776	829.142	349.026	441.108	914.4	861.361
ENSMUSG00000027860	229658	Vangl1	protein_coding	1	813.194	-1.41848	0.150247	8.65481335118237e-09	1.05569040428288e-07	ENSMUSG00000027860	429.945	351.669	1113.22	1337.82	474.791	486.195	1061.84	1095.46	483.514	364.815	1213.61	1345.46
ENSMUSG00000013033	330814	Adgrl1	protein_coding	1	1695.99	-1.41779	0.18102	1.23555009203034e-06	1.18751800532672e-05	ENSMUSG00000013033	900.197	813.779	2213.76	2767.61	1139.73	822.792	2084.99	2253.14	904.587	572.885	2800.22	3078.2
ENSMUSG00000036606	140570	Plxnb2	protein_coding	1	4637.76	-1.41772	0.162154	8.35561983863108e-08	9.14618273606166e-07	ENSMUSG00000036606	2332.45	2808.26	6010.58	6757.21	3316.54	3011.56	5904.89	6755.77	2022.11	2573.13	6686.59	7474.03
ENSMUSG00000005267	170740	Zfp287	protein_coding	1	78.9025	-1.41703	0.37425	0.00667551	0.0329914	ENSMUSG00000005267	31.3501	82.1045	61.8014	68.9772	38.1077	51.6471	114.113	118.057	38.4249	56.8724	149.605	135.77
ENSMUSG00000022978	66578	Mis18a	protein_coding	1	136.028	-1.41695	0.262969	0.000431357	0.00275523	ENSMUSG00000022978	85.989	103.902	176.689	182.236	56.3839	117.542	129.586	180.288	65.6426	81.8407	230.78	221.461
ENSMUSG00000031433	237073	Rbm41	protein_coding	1	143.453	-1.41673	0.228936	7.95645175571728e-05	0.000580836	ENSMUSG00000031433	78.8232	107.535	198.874	195.01	59.4947	96.1705	193.413	171.136	88.0571	84.615	197.907	250.396
ENSMUSG00000031502	12826	Col4a1	protein_coding	1	165133	-1.41567	0.182303	1.52717726521191e-06	1.44905483115365e-05	ENSMUSG00000031502	71715.7	91164.3	257978	256105	114254	115253	250872	239274	70802.7	88307.5	217210	208660
ENSMUSG00000087141	433022	Plcxd2	protein_coding	5	64.6058	-1.41482	0.356915	0.00519158	0.0263316	ENSMUSG00000087141	23.2887	125.7	84.7789	81.7508	26.8309	60.5518	42.5508	69.5527	22.4145	95.712	76.4795	65.6593
ENSMUSG00000002870	17216	Mcm2	protein_coding	1	636.421	-1.41396	0.138397	6.34717055419535e-10	8.60778898901866e-09	ENSMUSG00000002870	319.771	419.968	820.057	941.837	367.856	425.643	930.315	910.591	336.218	321.814	913.729	929.246
ENSMUSG00000021969	75965	Zdhhc20	protein_coding	2	1678.21	-1.41364	0.133406	1.58972023109467e-10	2.30276878786249e-09	ENSMUSG00000021969	936.026	1496.05	2415.01	2214.94	655.997	1385.57	2260.99	2162.54	837.343	1402.39	2207.17	2164.53
ENSMUSG00000058290	105988	Espl1	protein_coding	2	170.897	-1.41236	0.222755	5.84274503793632e-05	0.000435757	ENSMUSG00000058290	90.4676	131.512	233.736	281.018	99.1579	103.294	247.568	269.059	73.6478	90.1635	240.843	190.301
ENSMUSG00000038354	213121	Ankrd35	protein_coding	1	52.0524	-1.41213	0.33948	0.0038974	0.0203063	ENSMUSG00000038354	27.7673	10.8988	68.14	81.7508	40.052	10.6856	56.0897	88.7712	24.0156	15.2584	93.2513	107.948
ENSMUSG00000024742	14156	Fen1	protein_coding	1	73.7042	-1.4111	0.322692	0.00278809	0.0150884	ENSMUSG00000024742	37.6202	46.5017	115.68	143.915	27.6087	60.5518	106.377	85.1106	44.8291	45.7753	92.5804	77.9008
ENSMUSG00000028576	67694	Ift74	protein_coding	1	247.379	-1.41109	0.278526	0.000831016	0.00506506	ENSMUSG00000028576	141.524	113.348	380.316	317.636	65.7164	108.637	402.298	362.406	169.71	166.456	377.701	362.795
ENSMUSG00000049119	242297	Fam110b	protein_coding	1	191.138	-1.41038	0.202299	1.31236513404866e-05	0.000107832	ENSMUSG00000049119	114.652	92.2767	274.145	299.753	115.879	97.9514	251.436	295.599	94.4613	52.711	296.526	308.265
ENSMUSG00000020695	17534	Mrc2	protein_coding	1	6401.61	-1.40982	0.176641	8.95657930849507e-07	8.70370356656927e-06	ENSMUSG00000020695	2872.57	4171.34	8973.88	9225.07	4582.26	4516.45	8604.93	8661.14	2577.67	3915.87	9209.74	9508.35
ENSMUSG00000027323	19361	Rad51	protein_coding	1	130.986	-1.4098	0.234902	0.00012706	0.000900003	ENSMUSG00000027323	87.7804	90.8235	192.535	183.088	69.6049	69.4564	168.269	188.524	54.4353	58.2595	183.148	225.912
ENSMUSG00000118664	80286	Tusc3	protein_coding	1	998.415	-1.40966	0.1105	2.60059852523888e-14	5.33067483267914e-13	ENSMUSG00000118664	524.891	657.562	1456.29	1397.43	509.399	764.021	1317.14	1340.72	523.54	661.662	1389.38	1438.94
ENSMUSG00000041117	434130	Ccdc8	protein_coding	1	398.734	-1.40883	0.194198	6.49614308287062e-06	5.599733338712e-05	ENSMUSG00000041117	225.721	190.366	588.698	499.021	226.313	270.702	508.675	545.44	161.705	262.168	649.405	656.593
ENSMUSG00000035158	17342	Mitf	protein_coding	1	1017.99	-1.40847	0.1686	3.1002870817742e-07	3.17577948339406e-06	ENSMUSG00000035158	554.45	480.275	1229.69	1464.7	533.508	778.268	1481.54	1500.87	555.56	769.858	1369.25	1497.92
ENSMUSG00000022793	56375	B4galt4	protein_coding	1	155.552	-1.4082	0.268767	0.000610071	0.0038061	ENSMUSG00000022793	106.59	113.348	175.104	186.494	71.938	97.9514	154.73	249.841	78.4509	81.8407	264.324	286.007
ENSMUSG00000095304	211623	Plac9	protein_coding	1	259.508	-1.40806	0.161339	1.01112704771578e-07	1.09500012138777e-06	ENSMUSG00000095304	140.628	137.325	335.154	448.778	162.152	147.818	353.945	381.625	140.891	120.68	362.271	382.827
ENSMUSG00000064043	224829	Trerf1	protein_coding	1	737.341	-1.40601	0.19298	6.17668713623583e-06	5.34583827492504e-05	ENSMUSG00000064043	328.729	205.625	942.868	1015.92	467.403	263.578	1061.84	1141.21	505.928	223.328	1296.13	1395.54
ENSMUSG00000004099	13433	Dnmt1	protein_coding	1	1546	-1.40497	0.153837	2.9676182197408e-08	3.41081786934376e-07	ENSMUSG00000004099	695.973	844.296	2457	2318.83	976.413	783.611	2355.77	2115.87	718.866	639.467	2594.94	2051.02
ENSMUSG00000041936	11603	Agrn	protein_coding	1	3370.99	-1.40463	0.155321	3.96812719870636e-08	4.49124080186525e-07	ENSMUSG00000041936	1656.18	1738	5013.05	5268.67	2393.01	1713.26	4373.06	4680.17	1589.83	1556.36	5149.62	5320.63
ENSMUSG00000027082	21788	Tfpi	protein_coding	2	1353.48	-1.40352	0.125796	2.36065473753262e-11	3.74235487085528e-10	ENSMUSG00000027082	701.348	850.835	1787.49	1810.44	670.774	1138.02	1858.7	1987.74	757.291	1026.48	1759.7	1892.99
ENSMUSG00000042901	108909	Aida	protein_coding	1	1049.11	-1.40267	0.150712	1.75580932970859e-08	2.06725136264288e-07	ENSMUSG00000042901	654.77	709.15	1260.59	1546.45	458.07	785.392	1326.81	1361.77	585.98	768.471	1482.63	1649.27
ENSMUSG00000024548	240427	Setbp1	protein_coding	1	460.121	-1.40038	0.163495	1.85076619098428e-07	1.93483727026071e-06	ENSMUSG00000024548	231.095	241.227	586.321	639.53	236.423	258.235	843.279	651.599	256.166	296.846	625.253	655.48
ENSMUSG00000096916	100043772	Zfp850	protein_coding	2	54.6021	-1.40012	0.346996	0.00498268	0.0253653	ENSMUSG00000096916	26.8716	56.6739	57.0475	60.4615	19.4427	39.1806	58.0238	71.383	28.8187	67.9694	89.2261	80.1266
ENSMUSG00000052974	13107	Cyp2f2	protein_coding	1	808.133	-1.39888	0.266208	0.000629041	0.00391432	ENSMUSG00000052974	475.626	225.969	1065.68	1356.55	596.891	587.708	1030.89	1306.86	325.011	338.46	1127.07	1260.88
ENSMUSG00000003363	18807	Pld3	protein_coding	1	4897.52	-1.39855	0.198485	1.22902290906135e-05	0.000101329	ENSMUSG00000003363	2482.93	2178.31	7962.87	7854.04	3554.13	3024.03	7017.01	7056.86	2031.72	1933.66	6577.91	7096.77
ENSMUSG00000121069	NA	Gm56730	lncRNA	5	1834.9	-1.39815	0.221921	7.22665942119169e-05	0.000530569	ENSMUSG00000121069	341.269	4236.01	2599.62	917.142	287.752	2475.5	2516.3	933.471	357.032	4800.86	1708.04	845.78
ENSMUSG00000026643	18108	Nmt2	protein_coding	2	1557.14	-1.398	0.161598	1.47949826609759e-07	1.5687881394881e-06	ENSMUSG00000026643	804.355	1348.55	2383.32	2154.47	704.215	906.496	1897.38	1846.81	781.307	1220.68	2480.22	2157.85
ENSMUSG00000031629	71876	Cenpu	protein_coding	1	33.9489	-1.39783	0.382319	0.00866466	0.0416287	ENSMUSG00000031629	14.3315	20.3445	43.5779	52.7974	20.9981	28.4949	38.6825	57.6555	14.4093	20.807	52.9989	42.289
ENSMUSG00000022120	72486	Obi1	protein_coding	2	216.373	-1.39776	0.209124	2.98984863631701e-05	0.000232224	ENSMUSG00000022120	132.566	183.827	327.231	265.69	84.7702	194.122	257.239	254.417	94.4613	170.617	303.234	328.296
ENSMUSG00000059897	234358	Zfp930	protein_coding	2	134.836	-1.39682	0.229997	0.000120628	0.000858221	ENSMUSG00000059897	62.7003	113.348	206.005	132.845	54.4396	105.075	172.137	184.864	60.8395	148.423	209.312	168.043
ENSMUSG00000026594	78255	Ralgps2	protein_coding	2	56.871	-1.39585	0.351819	0.0056139	0.0283026	ENSMUSG00000026594	32.2459	42.8687	48.3319	76.6414	24.8867	49.8662	77.3651	112.566	30.4197	38.8397	87.2135	61.2078
ENSMUSG00000030306	387314	Tmtc1	protein_coding	1	114.154	-1.39406	0.295914	0.00173178	0.00987274	ENSMUSG00000030306	66.2832	100.996	91.9098	130.29	53.273	78.3611	135.389	182.118	73.6478	67.9694	163.693	225.912
ENSMUSG00000029767	12321	Calu	protein_coding	2	14686.1	-1.39313	0.0902951	1.12258953614612e-19	3.3816039552957e-18	ENSMUSG00000029767	7585.84	13054.6	20797.8	18590.6	6840.34	12457.6	20126.5	18104.8	6802.81	11731	20691.7	19449.6
ENSMUSG00000105987	NA	AI506816	lncRNA	1	4614.3	-1.39198	0.188019	5.31396575120529e-06	4.64707267617858e-05	ENSMUSG00000105987	1981.33	2992.82	6449.53	6116.83	3197.55	3861.07	6440.64	6054.75	1932.45	2699.36	6565.16	7080.07
ENSMUSG00000040447	216892	Spns2	protein_coding	1	54.2158	-1.39041	0.331816	0.00411662	0.0213333	ENSMUSG00000040447	27.7673	29.7901	69.7247	83.4539	33.0526	42.7424	100.575	80.5347	17.6114	26.3555	67.7581	71.2236
ENSMUSG00000028883	20346	Sema3a	protein_coding	2	174.2	-1.39025	0.225661	0.000105219	0.000756111	ENSMUSG00000028883	99.4247	133.692	259.883	223.112	70.7715	158.503	305.592	212.319	59.2384	160.907	209.983	196.978
ENSMUSG00000032547	20187	Ryk	protein_coding	2	3373.49	-1.38794	0.161363	1.99072866659402e-07	2.07441877081834e-06	ENSMUSG00000032547	1908.78	2389.75	4566.17	4298.73	1240.06	2801.41	4612.89	4481.57	1975.68	2408.06	4908.78	4889.95
ENSMUSG00000050910	237988	Cdr2l	protein_coding	5	2359.85	-1.38655	0.151066	3.46322669700819e-08	3.94056831423283e-07	ENSMUSG00000050910	712.992	3560.28	2961.71	2361.41	1082.57	3503.1	2787.08	2320.86	810.125	2924.07	3004.84	2289.17
ENSMUSG00000051855	17294	Mest	protein_coding	2	252.911	-1.38653	0.291961	0.00169251	0.00966314	ENSMUSG00000051855	117.339	199.812	327.231	363.621	94.8805	131.789	410.035	480.463	190.524	203.908	251.577	263.75
ENSMUSG00000078862	628147	Gm14326	protein_coding	1	82.6591	-1.38498	0.313937	0.00298714	0.016071	ENSMUSG00000078862	49.2645	66.8461	102.21	93.6728	27.9975	39.1806	112.179	118.057	51.2332	56.8724	134.175	140.222
ENSMUSG00000035914	102657	Cd276	protein_coding	1	564.583	-1.38454	0.292256	0.00174612	0.00994275	ENSMUSG00000035914	222.138	274.65	923.06	833.688	432.406	505.785	752.375	640.617	192.125	251.071	827.857	919.23
ENSMUSG00000055435	17132	Maf	protein_coding	1	3355.56	-1.38418	0.133181	6.14791394405578e-10	8.3775631860108e-09	ENSMUSG00000055435	2171.22	1586.14	4769.01	5657.84	2095.15	1503.11	4407.87	5063.62	1745.13	1186	4854.44	5227.15
ENSMUSG00000072623	22750	Zfp9	protein_coding	2	644.261	-1.38249	0.181817	3.51277467500065e-06	3.15920662317594e-05	ENSMUSG00000072623	326.937	668.461	964.261	823.469	227.48	514.69	787.19	705.594	331.415	721.308	837.92	822.41
ENSMUSG00000086058	100038761	Unc45bos	lncRNA	1	66.579	-1.37825	0.350237	0.00636375	0.0316532	ENSMUSG00000086058	24.1844	31.2433	115.68	128.587	34.9969	37.3996	75.4309	111.65	57.6374	22.1941	76.4795	83.4652
ENSMUSG00000028048	14466	Gba	protein_coding	1	1357.07	-1.37607	0.21473	6.88435786700611e-05	0.000509311	ENSMUSG00000028048	609.984	611.061	2031.52	1888.78	1043.3	847.725	1723.31	1777.25	624.405	608.951	2014.63	2503.96
ENSMUSG00000036902	74513	Neto2	protein_coding	5	188.261	-1.37559	0.297905	0.00224524	0.0124293	ENSMUSG00000036902	81.5104	300.081	218.682	171.166	35.3857	226.179	290.119	186.694	91.2592	266.329	189.186	202.542
ENSMUSG00000026049	75623	Tex30	protein_coding	2	154.575	-1.37437	0.345764	0.00611614	0.0305475	ENSMUSG00000026049	94.0504	191.093	293.953	236.737	34.9969	147.818	172.137	152.833	67.2436	147.036	155.642	161.366
ENSMUSG00000027646	20779	Src	protein_coding	1	604.876	-1.37186	0.183225	5.39085707288387e-06	4.70791764904182e-05	ENSMUSG00000027646	234.678	324.785	1040.32	751.085	370.189	406.053	816.201	765.995	296.192	334.299	1021.74	896.972
ENSMUSG00000028282	26885	Casp8ap2	protein_coding	1	503.096	-1.37004	0.127245	2.1839383418693e-10	3.11905809490786e-09	ENSMUSG00000028282	258.863	309.527	696.454	654.006	258.588	334.816	723.363	702.848	289.788	346.783	716.492	745.622
ENSMUSG00000007080	18973	Pole	protein_coding	1	234.312	-1.36911	0.195953	1.92732254736498e-05	0.00015429	ENSMUSG00000007080	134.358	115.528	259.091	359.363	138.432	92.6086	328.802	383.455	145.694	86.0021	397.828	370.585
ENSMUSG00000035293	217558	G2e3	protein_coding	2	529.761	-1.36891	0.151849	7.68182935412982e-08	8.43734032985738e-07	ENSMUSG00000035293	254.384	542.035	526.897	669.335	259.366	495.1	613.118	664.411	276.98	590.918	721.188	743.397
ENSMUSG00000034762	230587	Glis1	protein_coding	2	97.8813	-1.36785	0.279542	0.00147238	0.00852224	ENSMUSG00000034762	32.2459	78.4715	153.711	137.954	51.7176	122.884	127.652	110.735	48.0312	74.9051	119.415	116.851
ENSMUSG00000051615	76108	Rap2a	protein_coding	2	1050.19	-1.36568	0.136777	3.65292030478982e-09	4.6100809258292e-08	ENSMUSG00000051615	548.18	829.037	1324.77	1176.87	454.182	915.4	1466.07	1426.75	550.757	944.636	1522.21	1443.39
ENSMUSG00000026817	11636	Ak1	protein_coding	1	1734.61	-1.36219	0.211049	7.05239333515642e-05	0.000519949	ENSMUSG00000026817	803.459	871.179	2617.84	2275.4	1203.12	1052.53	2342.23	2276.94	725.27	647.79	3236.29	2763.25
ENSMUSG00000078853	16145	Igtp	protein_coding	1	143.761	-1.36148	0.335514	0.00575562	0.0289114	ENSMUSG00000078853	125.401	27.6104	177.481	338.925	90.2142	51.6471	141.191	198.591	72.0467	87.3893	137.529	277.104
ENSMUSG00000034685	217219	Fam171a2	protein_coding	2	600.571	-1.36127	0.185052	8.49727431809751e-06	7.18676608883683e-05	ENSMUSG00000034685	200.641	496.986	1027.65	750.234	350.747	484.414	854.884	651.599	260.969	467.463	895.615	765.654
ENSMUSG00000003746	17155	Man1a	protein_coding	1	3337.11	-1.36068	0.109141	3.85286166781397e-13	7.17405071782256e-12	ENSMUSG00000003746	1962.52	2125.27	4675.51	5068.55	1664.3	2226.17	4788.9	4647.22	1940.46	2119.54	4127.21	4699.65
ENSMUSG00000025964	23792	Adam23	protein_coding	1	3001.73	-1.36031	0.174713	2.85301337502522e-06	2.60221234097128e-05	ENSMUSG00000025964	1795.92	2125.27	4027.39	4250.19	1667.02	2005.33	3696.12	3864.75	1500.17	1344.13	4776.61	4967.85
ENSMUSG00000053600	224691	Zfp472	protein_coding	2	69.6471	-1.35895	0.287295	0.00204599	0.0114377	ENSMUSG00000053600	34.0373	79.1981	64.1784	88.5634	30.7195	67.6755	92.8381	79.6196	33.6218	65.1952	99.96	100.158
ENSMUSG00000089762	72500	Ier5l	protein_coding	1	505.633	-1.35889	0.13258	1.71041657995918e-09	2.22850430110876e-08	ENSMUSG00000089762	245.427	380.006	730.524	687.218	275.698	382.901	690.483	674.478	235.353	349.557	791.63	624.32
ENSMUSG00000027203	110074	Dut	protein_coding	1	473.059	-1.35823	0.145888	3.70267431597278e-08	4.2055846098305e-07	ENSMUSG00000027203	274.986	248.493	766.179	597.803	223.202	292.073	673.076	689.121	259.368	242.748	731.922	677.737
ENSMUSG00000060802	12010	B2m	protein_coding	1	11503.1	-1.35446	0.126958	4.40020787440906e-10	6.09058163777523e-09	ENSMUSG00000060802	7146.94	6425.95	17325.8	15930.3	5830.09	7960.78	14945	15550.5	5670.88	7150.66	17235.4	16864.4
ENSMUSG00000028525	18578	Pde4b	protein_coding	5	628.036	-1.35422	0.252942	0.000704449	0.00434992	ENSMUSG00000028525	156.751	1037.57	1040.32	504.982	199.093	997.323	909.039	507.918	171.311	1165.19	434.055	412.874
ENSMUSG00000041797	217262	Abca9	protein_coding	1	421.108	-1.35346	0.186541	1.19081819168605e-05	9.85154604253038e-05	ENSMUSG00000041797	274.09	217.25	638.615	686.366	283.475	204.807	603.447	676.309	196.928	148.423	480.345	643.238
ENSMUSG00000075284	215280	Wipf1	protein_coding	1	791.787	-1.35297	0.138643	9.82239654426619e-09	1.19133577181681e-07	ENSMUSG00000075284	394.116	442.492	1068.06	1175.17	509.399	532.499	1148.87	1155.86	417.871	414.752	1121.7	1120.66
ENSMUSG00000025742	110639	Prps2	protein_coding	1	517.197	-1.35276	0.152475	1.53029230283931e-07	1.61643403038973e-06	ENSMUSG00000025742	342.164	278.283	559.382	800.477	284.253	274.264	620.855	856.597	369.84	226.102	678.252	915.891
ENSMUSG00000041895	52639	Wipi1	protein_coding	1	2560.01	-1.35272	0.137551	7.7222058342877e-09	9.45517263501973e-08	ENSMUSG00000041895	1545.11	1230.11	3247.74	3801.41	1362.93	1727.51	3229.99	3825.4	1655.47	1646.52	3252.39	4195.52
ENSMUSG00000043067	244745	Dpy19l1	protein_coding	1	1273.88	-1.35186	0.13713	7.2633233322709e-09	8.90460382367104e-08	ENSMUSG00000043067	820.478	789.802	1828.69	1726.13	607.39	810.325	1903.18	1723.26	648.421	675.533	1821.42	1931.94
ENSMUSG00000035107	73379	Dcbld2	protein_coding	2	1805.21	-1.35148	0.14587	4.78510829468008e-08	5.37471825232677e-07	ENSMUSG00000035107	845.558	1834.64	2167.01	2120.41	760.21	1517.36	2247.46	2130.51	981.437	1997.47	2614.39	2446.09
ENSMUSG00000024900	12894	Cpt1a	protein_coding	2	1746.34	-1.35114	0.142333	2.37181844337383e-08	2.75722109109604e-07	ENSMUSG00000024900	538.327	1402.32	3864.97	1721.02	710.437	1430.09	3257.07	1604.29	634.011	1342.74	2879.39	1571.37
ENSMUSG00000020642	108089	Rnf144a	protein_coding	1	1620.38	-1.35079	0.174046	3.43527611219598e-06	3.09672018909394e-05	ENSMUSG00000020642	829.435	785.442	2226.44	2193.65	994.689	1301.86	2533.71	2535.01	819.732	922.442	2099.83	2202.37
ENSMUSG00000058093	100416706	Zfp729b	protein_coding	1	185.348	-1.35077	0.249773	0.000652686	0.00405362	ENSMUSG00000058093	110.173	138.052	228.19	213.744	69.6049	101.513	251.436	261.738	116.876	106.809	320.006	306.039
ENSMUSG00000036995	230837	Asap3	protein_coding	1	286.364	-1.34837	0.278794	0.00182342	0.0103311	ENSMUSG00000036995	109.278	144.591	299.499	356.808	197.927	122.884	437.113	431.044	185.72	81.8407	516.572	553.096
ENSMUSG00000115338	18950	Pnp	protein_coding	1	869.017	-1.34755	0.186256	1.33851219412038e-05	0.000109747	ENSMUSG00000115338	593.861	486.814	1259.01	1497.91	560.728	511.128	996.075	1125.66	350.627	493.819	1204.89	1347.68
ENSMUSG00000031103	56501	Elf4	protein_coding	2	918.131	-1.34666	0.138806	1.32952552788302e-08	1.58860200605775e-07	ENSMUSG00000031103	395.012	856.648	1221.77	1158.99	549.451	769.364	1168.21	1166.84	425.876	857.247	1202.87	1245.3
ENSMUSG00000020312	216148	Shc2	protein_coding	1	852.211	-1.34553	0.150522	1.41158024922403e-07	1.5017191753315e-06	ENSMUSG00000020312	389.638	502.073	1186.11	1139.4	529.231	612.641	1112.12	1102.78	453.094	596.466	1275.33	1327.65
ENSMUSG00000062014	63985	Gmfb	protein_coding	2	3822.26	-1.34481	0.12222	1.67040300860825e-10	2.41420746206712e-09	ENSMUSG00000062014	2273.33	2737.79	5402.87	5157.11	1643.3	2790.72	5388.48	4838.49	1998.1	2714.62	5725.23	5197.1
ENSMUSG00000024378	170459	Stard4	protein_coding	1	1168.41	-1.3443	0.187165	1.57606454879543e-05	0.00012792	ENSMUSG00000024378	553.554	434.5	1977.65	1922.85	677.384	708.812	1696.23	1480.74	730.073	457.753	1663.09	1718.27
ENSMUSG00000020357	14257	Flt4	protein_coding	2	205.653	-1.34392	0.247865	0.000667719	0.00413767	ENSMUSG00000020357	75.2403	207.804	289.199	272.503	117.045	158.503	303.658	313.902	97.6633	223.328	215.35	193.639
ENSMUSG00000036053	71409	Fmnl2	protein_coding	5	2329.66	-1.34347	0.111587	3.53738150135567e-12	6.12585644929836e-11	ENSMUSG00000036053	790.919	3332.13	3212.09	2162.14	843.036	3499.54	3142.96	2123.19	874.167	3213.98	2621.77	2140.05
ENSMUSG00000033282	244585	Rpgrip1l	protein_coding	1	200.413	-1.34245	0.244059	0.000582916	0.00364847	ENSMUSG00000033282	130.775	120.614	202.835	251.213	101.102	119.323	234.029	288.278	121.679	101.261	335.436	398.407
ENSMUSG00000039747	269717	Orai2	protein_coding	1	155.651	-1.34185	0.227789	0.000275334	0.00183136	ENSMUSG00000039747	68.0746	112.621	192.535	191.603	104.602	103.294	226.293	243.435	65.6426	105.422	239.502	214.784
ENSMUSG00000039234	69608	Sec24d	protein_coding	2	3919.93	-1.33922	0.112886	7.88299310924881e-12	1.32014496050724e-10	ENSMUSG00000039234	2019.84	3053.12	6360.79	5400.66	2034.49	2918.95	5597.36	4735.99	1801.17	3069.72	5187.19	4859.9
ENSMUSG00000034981	231440	Parm1	protein_coding	2	502.364	-1.33885	0.183054	1.22072564283937e-05	0.000100731	ENSMUSG00000034981	172.874	528.23	670.308	391.723	213.87	653.603	854.884	519.815	172.912	603.402	686.974	559.773
ENSMUSG00000034855	15945	Cxcl10	protein_coding	5	76.4185	-1.33826	0.336998	0.00726176	0.0355882	ENSMUSG00000034855	21.4972	222.336	43.5779	52.7974	18.2762	163.846	32.8802	65.892	24.0156	198.36	20.1262	53.4177
ENSMUSG00000054414	66500	Slc30a7	protein_coding	1	1293.86	-1.33785	0.130831	2.8735655141757e-09	3.66726216214268e-08	ENSMUSG00000054414	691.495	972.175	1892.87	1606.91	683.995	888.686	1669.15	1634.49	683.643	830.892	1928.76	2043.23
ENSMUSG00000026930	67839	Gpsm1	protein_coding	1	458.712	-1.33603	0.208084	9.67981606227993e-05	0.000699243	ENSMUSG00000026930	208.702	374.92	655.253	671.038	301.362	229.741	574.436	593.944	246.56	228.877	693.012	726.703
ENSMUSG00000031821	272551	Gins2	protein_coding	1	145.728	-1.3359	0.20671	8.85383428955498e-05	0.000642702	ENSMUSG00000031821	75.2403	85.7374	179.858	205.229	71.938	99.7323	206.952	226.046	100.865	77.6793	218.034	201.429
ENSMUSG00000025938	240726	Slco5a1	protein_coding	2	162.572	-1.33524	0.286011	0.00259578	0.0141547	ENSMUSG00000025938	59.1174	159.849	225.813	235.034	79.7151	204.807	247.568	182.118	65.6426	221.941	130.149	139.109
[truncated: 2,373 more rows]

## Sheet: 3D_+GFac_w_IsoP_vs_2D_wo_IsoP
Ensembl	entrezgene_id	external_gene_name	gene_biotype	cluster	baseMean	log2FoldChange	lfcSE	pvalue	padj	ensembl_gene_id	D112	D114	D115	D116	D118	D120	D121	D122	D124	D126	D127	D128
[truncated: 2,972 more rows]

[truncated: 4 more sheets: 3D_+GFac_w_IsoP_vs_2D_w_IsoP, 3D_+GFac_wo_IsoP_vs_2D_w_IsoP, 3D_+GFac w_IsoP_vs_wo_IsoP, Heatmap_clusters]
